# Supplementary material for: Click display: a rapid and efficient in vitro protein display method for directed evolution
Source: Nucleic Acids Res. 2023 Aug 7;51(16):e89. doi: 10.1093/nar/gkad643 (PMC10484664; doi:10.1093/nar/gkad643)
Supplement: gkad643_Supplemental_Files [file gkad643_supplemental_files.zip › P1F8_ranked_0.pdb]

ATOM      1  N   GLY A   1     -18.257  -2.999  12.334  1.00 82.54           N  
ATOM      2  H   GLY A   1     -19.237  -3.205  12.465  1.00 82.54           H  
ATOM      3  H2  GLY A   1     -18.140  -2.404  11.527  1.00 82.54           H  
ATOM      4  H3  GLY A   1     -17.912  -2.491  13.136  1.00 82.54           H  
ATOM      5  CA  GLY A   1     -17.471  -4.235  12.154  1.00 82.54           C  
ATOM      6  HA2 GLY A   1     -16.418  -3.956  12.099  1.00 82.54           H  
ATOM      7  HA3 GLY A   1     -17.611  -4.906  13.000  1.00 82.54           H  
ATOM      8  C   GLY A   1     -17.803  -4.946  10.854  1.00 82.54           C  
ATOM      9  O   GLY A   1     -17.639  -4.344   9.805  1.00 82.54           O  
ATOM     10  N   LYS A   2     -18.303  -6.194  10.905  1.00 93.80           N  
ATOM     11  H   LYS A   2     -18.375  -6.640  11.808  1.00 93.80           H  
ATOM     12  CA  LYS A   2     -18.514  -7.063   9.718  1.00 93.80           C  
ATOM     13  HA  LYS A   2     -17.543  -7.355   9.319  1.00 93.80           H  
ATOM     14  C   LYS A   2     -19.210  -6.396   8.526  1.00 93.80           C  
ATOM     15  CB  LYS A   2     -19.284  -8.343  10.100  1.00 93.80           C  
ATOM     16  HB2 LYS A   2     -19.912  -8.165  10.973  1.00 93.80           H  
ATOM     17  HB3 LYS A   2     -19.936  -8.623   9.273  1.00 93.80           H  
ATOM     18  O   LYS A   2     -18.688  -6.463   7.424  1.00 93.80           O  
ATOM     19  CG  LYS A   2     -18.340  -9.526  10.357  1.00 93.80           C  
ATOM     20  HG2 LYS A   2     -17.710  -9.313  11.221  1.00 93.80           H  
ATOM     21  HG3 LYS A   2     -17.707  -9.671   9.482  1.00 93.80           H  
ATOM     22  CD  LYS A   2     -19.147 -10.807  10.605  1.00 93.80           C  
ATOM     23  HD2 LYS A   2     -19.727 -10.697  11.521  1.00 93.80           H  
ATOM     24  HD3 LYS A   2     -19.828 -10.960   9.768  1.00 93.80           H  
ATOM     25  CE  LYS A   2     -18.211 -12.015  10.719  1.00 93.80           C  
ATOM     26  HE2 LYS A   2     -17.613 -12.067   9.809  1.00 93.80           H  
ATOM     27  HE3 LYS A   2     -17.532 -11.861  11.557  1.00 93.80           H  
ATOM     28  NZ  LYS A   2     -18.974 -13.276  10.891  1.00 93.80           N  
ATOM     29  HZ1 LYS A   2     -19.596 -13.410  10.107  1.00 93.80           H  
ATOM     30  HZ2 LYS A   2     -18.348 -14.068  10.929  1.00 93.80           H  
ATOM     31  HZ3 LYS A   2     -19.525 -13.255  11.738  1.00 93.80           H  
ATOM     32  N   LYS A   3     -20.324  -5.695   8.757  1.00 97.70           N  
ATOM     33  H   LYS A   3     -20.730  -5.734   9.681  1.00 97.70           H  
ATOM     34  CA  LYS A   3     -21.064  -5.013   7.681  1.00 97.70           C  
ATOM     35  HA  LYS A   3     -21.331  -5.738   6.913  1.00 97.70           H  
ATOM     36  C   LYS A   3     -20.239  -3.939   6.964  1.00 97.70           C  
ATOM     37  CB  LYS A   3     -22.349  -4.381   8.227  1.00 97.70           C  
ATOM     38  HB2 LYS A   3     -22.105  -3.689   9.033  1.00 97.70           H  
ATOM     39  HB3 LYS A   3     -22.810  -3.812   7.419  1.00 97.70           H  
ATOM     40  O   LYS A   3     -20.389  -3.768   5.766  1.00 97.70           O  
ATOM     41  CG  LYS A   3     -23.366  -5.418   8.719  1.00 97.70           C  
ATOM     42  HG2 LYS A   3     -23.571  -6.128   7.918  1.00 97.70           H  
ATOM     43  HG3 LYS A   3     -22.966  -5.954   9.580  1.00 97.70           H  
ATOM     44  CD  LYS A   3     -24.666  -4.709   9.114  1.00 97.70           C  
ATOM     45  HD2 LYS A   3     -25.036  -4.152   8.253  1.00 97.70           H  
ATOM     46  HD3 LYS A   3     -24.464  -4.009   9.925  1.00 97.70           H  
ATOM     47  CE  LYS A   3     -25.727  -5.722   9.552  1.00 97.70           C  
ATOM     48  HE2 LYS A   3     -25.352  -6.281  10.409  1.00 97.70           H  
ATOM     49  HE3 LYS A   3     -25.883  -6.426   8.734  1.00 97.70           H  
ATOM     50  NZ  LYS A   3     -27.003  -5.043   9.890  1.00 97.70           N  
ATOM     51  HZ1 LYS A   3     -27.711  -5.713  10.152  1.00 97.70           H  
ATOM     52  HZ2 LYS A   3     -27.342  -4.532   9.088  1.00 97.70           H  
ATOM     53  HZ3 LYS A   3     -26.875  -4.384  10.645  1.00 97.70           H  
ATOM     54  N   LEU A   4     -19.362  -3.235   7.684  1.00 98.52           N  
ATOM     55  H   LEU A   4     -19.187  -3.497   8.643  1.00 98.52           H  
ATOM     56  CA  LEU A   4     -18.504  -2.215   7.076  1.00 98.52           C  
ATOM     57  HA  LEU A   4     -19.111  -1.631   6.384  1.00 98.52           H  
ATOM     58  C   LEU A   4     -17.383  -2.856   6.249  1.00 98.52           C  
ATOM     59  CB  LEU A   4     -17.963  -1.272   8.165  1.00 98.52           C  
ATOM     60  HB2 LEU A   4     -17.322  -1.837   8.841  1.00 98.52           H  
ATOM     61  HB3 LEU A   4     -18.801  -0.867   8.732  1.00 98.52           H  
ATOM     62  O   LEU A   4     -17.074  -2.375   5.169  1.00 98.52           O  
ATOM     63  CG  LEU A   4     -17.147  -0.094   7.595  1.00 98.52           C  
ATOM     64  HG  LEU A   4     -16.295  -0.474   7.032  1.00 98.52           H  
ATOM     65  CD1 LEU A   4     -17.978   0.810   6.687  1.00 98.52           C  
ATOM     66 HD11 LEU A   4     -17.383   1.679   6.407  1.00 98.52           H  
ATOM     67 HD12 LEU A   4     -18.871   1.160   7.204  1.00 98.52           H  
ATOM     68 HD13 LEU A   4     -18.249   0.290   5.769  1.00 98.52           H  
ATOM     69  CD2 LEU A   4     -16.620   0.750   8.744  1.00 98.52           C  
ATOM     70 HD21 LEU A   4     -17.433   1.148   9.351  1.00 98.52           H  
ATOM     71 HD22 LEU A   4     -15.942   0.163   9.365  1.00 98.52           H  
ATOM     72 HD23 LEU A   4     -16.063   1.591   8.332  1.00 98.52           H  
ATOM     73  N   LEU A   5     -16.830  -3.983   6.712  1.00 98.62           N  
ATOM     74  H   LEU A   5     -17.131  -4.330   7.611  1.00 98.62           H  
ATOM     75  CA  LEU A   5     -15.892  -4.789   5.921  1.00 98.62           C  
ATOM     76  HA  LEU A   5     -15.048  -4.166   5.624  1.00 98.62           H  
ATOM     77  C   LEU A   5     -16.544  -5.307   4.627  1.00 98.62           C  
ATOM     78  CB  LEU A   5     -15.388  -5.972   6.770  1.00 98.62           C  
ATOM     79  HB2 LEU A   5     -14.870  -6.676   6.118  1.00 98.62           H  
ATOM     80  HB3 LEU A   5     -16.248  -6.499   7.182  1.00 98.62           H  
ATOM     81  O   LEU A   5     -15.912  -5.300   3.576  1.00 98.62           O  
ATOM     82  CG  LEU A   5     -14.441  -5.584   7.919  1.00 98.62           C  
ATOM     83  HG  LEU A   5     -14.790  -4.674   8.405  1.00 98.62           H  
ATOM     84  CD1 LEU A   5     -14.399  -6.703   8.962  1.00 98.62           C  
ATOM     85 HD11 LEU A   5     -14.122  -7.642   8.484  1.00 98.62           H  
ATOM     86 HD12 LEU A   5     -13.663  -6.455   9.727  1.00 98.62           H  
ATOM     87 HD13 LEU A   5     -15.376  -6.800   9.435  1.00 98.62           H  
ATOM     88  CD2 LEU A   5     -13.022  -5.378   7.401  1.00 98.62           C  
ATOM     89 HD21 LEU A   5     -13.015  -4.595   6.643  1.00 98.62           H  
ATOM     90 HD22 LEU A   5     -12.628  -6.297   6.967  1.00 98.62           H  
ATOM     91 HD23 LEU A   5     -12.371  -5.078   8.222  1.00 98.62           H  
ATOM     92  N   GLU A   6     -17.801  -5.754   4.696  1.00 98.48           N  
ATOM     93  H   GLU A   6     -18.251  -5.789   5.599  1.00 98.48           H  
ATOM     94  CA  GLU A   6     -18.578  -6.182   3.524  1.00 98.48           C  
ATOM     95  HA  GLU A   6     -18.012  -6.924   2.962  1.00 98.48           H  
ATOM     96  C   GLU A   6     -18.838  -5.015   2.563  1.00 98.48           C  
ATOM     97  CB  GLU A   6     -19.900  -6.824   3.980  1.00 98.48           C  
ATOM     98  HB2 GLU A   6     -20.376  -6.160   4.702  1.00 98.48           H  
ATOM     99  HB3 GLU A   6     -20.563  -6.933   3.122  1.00 98.48           H  
ATOM    100  O   GLU A   6     -18.572  -5.156   1.372  1.00 98.48           O  
ATOM    101  CG  GLU A   6     -19.694  -8.213   4.613  1.00 98.48           C  
ATOM    102  HG2 GLU A   6     -18.817  -8.183   5.261  1.00 98.48           H  
ATOM    103  HG3 GLU A   6     -19.484  -8.930   3.819  1.00 98.48           H  
ATOM    104  CD  GLU A   6     -20.891  -8.705   5.450  1.00 98.48           C  
ATOM    105  OE1 GLU A   6     -20.686  -9.669   6.228  1.00 98.48           O  
ATOM    106  OE2 GLU A   6     -21.981  -8.091   5.396  1.00 98.48           O  
ATOM    107  N   ALA A   7     -19.263  -3.857   3.078  1.00 98.51           N  
ATOM    108  H   ALA A   7     -19.505  -3.816   4.058  1.00 98.51           H  
ATOM    109  CA  ALA A   7     -19.466  -2.650   2.279  1.00 98.51           C  
ATOM    110  HA  ALA A   7     -20.202  -2.869   1.505  1.00 98.51           H  
ATOM    111  C   ALA A   7     -18.171  -2.206   1.578  1.00 98.51           C  
ATOM    112  CB  ALA A   7     -20.027  -1.547   3.186  1.00 98.51           C  
ATOM    113  HB1 ALA A   7     -20.949  -1.887   3.659  1.00 98.51           H  
ATOM    114  HB2 ALA A   7     -19.300  -1.281   3.954  1.00 98.51           H  
ATOM    115  HB3 ALA A   7     -20.245  -0.661   2.589  1.00 98.51           H  
ATOM    116  O   ALA A   7     -18.181  -1.965   0.375  1.00 98.51           O  
ATOM    117  N   ALA A   8     -17.043  -2.189   2.297  1.00 98.67           N  
ATOM    118  H   ALA A   8     -17.108  -2.362   3.290  1.00 98.67           H  
ATOM    119  CA  ALA A   8     -15.728  -1.856   1.749  1.00 98.67           C  
ATOM    120  HA  ALA A   8     -15.759  -0.878   1.268  1.00 98.67           H  
ATOM    121  C   ALA A   8     -15.253  -2.836   0.676  1.00 98.67           C  
ATOM    122  CB  ALA A   8     -14.737  -1.760   2.903  1.00 98.67           C  
ATOM    123  HB1 ALA A   8     -15.087  -0.997   3.598  1.00 98.67           H  
ATOM    124  HB2 ALA A   8     -13.767  -1.459   2.506  1.00 98.67           H  
ATOM    125  HB3 ALA A   8     -14.647  -2.719   3.413  1.00 98.67           H  
ATOM    126  O   ALA A   8     -14.724  -2.418  -0.347  1.00 98.67           O  
ATOM    127  N   ARG A   9     -15.483  -4.138   0.874  1.00 98.55           N  
ATOM    128  H   ARG A   9     -15.921  -4.414   1.742  1.00 98.55           H  
ATOM    129  CA  ARG A   9     -15.185  -5.163  -0.135  1.00 98.55           C  
ATOM    130  HA  ARG A   9     -14.151  -5.058  -0.462  1.00 98.55           H  
ATOM    131  C   ARG A   9     -16.030  -5.008  -1.399  1.00 98.55           C  
ATOM    132  CB  ARG A   9     -15.410  -6.544   0.489  1.00 98.55           C  
ATOM    133  HB2 ARG A   9     -14.788  -6.620   1.381  1.00 98.55           H  
ATOM    134  HB3 ARG A   9     -16.454  -6.635   0.791  1.00 98.55           H  
ATOM    135  O   ARG A   9     -15.559  -5.378  -2.463  1.00 98.55           O  
ATOM    136  CG  ARG A   9     -15.064  -7.698  -0.465  1.00 98.55           C  
ATOM    137  HG2 ARG A   9     -15.670  -7.633  -1.368  1.00 98.55           H  
ATOM    138  HG3 ARG A   9     -14.013  -7.638  -0.747  1.00 98.55           H  
ATOM    139  CD  ARG A   9     -15.367  -9.056   0.173  1.00 98.55           C  
ATOM    140  HD2 ARG A   9     -15.197  -9.839  -0.567  1.00 98.55           H  
ATOM    141  HD3 ARG A   9     -16.424  -9.083   0.438  1.00 98.55           H  
ATOM    142  NE  ARG A   9     -14.555  -9.302   1.380  1.00 98.55           N  
ATOM    143  HE  ARG A   9     -14.990  -9.069   2.261  1.00 98.55           H  
ATOM    144  NH1 ARG A   9     -12.639 -10.001   0.320  1.00 98.55           N  
ATOM    145 HH11 ARG A   9     -11.676 -10.304   0.346  1.00 98.55           H  
ATOM    146 HH12 ARG A   9     -13.074  -9.809  -0.571  1.00 98.55           H  
ATOM    147  NH2 ARG A   9     -12.709  -9.925   2.548  1.00 98.55           N  
ATOM    148 HH21 ARG A   9     -11.739 -10.208   2.551  1.00 98.55           H  
ATOM    149 HH22 ARG A   9     -13.165  -9.642   3.404  1.00 98.55           H  
ATOM    150  CZ  ARG A   9     -13.310  -9.742   1.408  1.00 98.55           C  
ATOM    151  N   ALA A  10     -17.272  -4.555  -1.258  1.00 98.39           N  
ATOM    152  H   ALA A  10     -17.595  -4.318  -0.331  1.00 98.39           H  
ATOM    153  CA  ALA A  10     -18.232  -4.444  -2.352  1.00 98.39           C  
ATOM    154  HA  ALA A  10     -17.939  -5.126  -3.150  1.00 98.39           H  
ATOM    155  C   ALA A  10     -18.287  -3.043  -2.990  1.00 98.39           C  
ATOM    156  CB  ALA A  10     -19.599  -4.895  -1.818  1.00 98.39           C  
ATOM    157  HB1 ALA A  10     -19.529  -5.911  -1.430  1.00 98.39           H  
ATOM    158  HB2 ALA A  10     -19.922  -4.228  -1.019  1.00 98.39           H  
ATOM    159  HB3 ALA A  10     -20.334  -4.872  -2.623  1.00 98.39           H  
ATOM    160  O   ALA A  10     -19.101  -2.836  -3.886  1.00 98.39           O  
ATOM    161  N   GLY A  11     -17.490  -2.082  -2.507  1.00 98.33           N  
ATOM    162  H   GLY A  11     -16.830  -2.319  -1.780  1.00 98.33           H  
ATOM    163  CA  GLY A  11     -17.498  -0.704  -3.009  1.00 98.33           C  
ATOM    164  HA2 GLY A  11     -16.653  -0.164  -2.582  1.00 98.33           H  
ATOM    165  HA3 GLY A  11     -17.382  -0.715  -4.092  1.00 98.33           H  
ATOM    166  C   GLY A  11     -18.773   0.075  -2.675  1.00 98.33           C  
ATOM    167  O   GLY A  11     -19.146   0.977  -3.410  1.00 98.33           O  
ATOM    168  N   GLN A  12     -19.478  -0.283  -1.599  1.00 98.36           N  
ATOM    169  H   GLN A  12     -19.088  -1.000  -1.004  1.00 98.36           H  
ATOM    170  CA  GLN A  12     -20.742   0.352  -1.206  1.00 98.36           C  
ATOM    171  HA  GLN A  12     -21.248   0.722  -2.098  1.00 98.36           H  
ATOM    172  C   GLN A  12     -20.494   1.562  -0.299  1.00 98.36           C  
ATOM    173  CB  GLN A  12     -21.658  -0.677  -0.528  1.00 98.36           C  
ATOM    174  HB2 GLN A  12     -21.133  -1.116   0.321  1.00 98.36           H  
ATOM    175  HB3 GLN A  12     -22.546  -0.166  -0.156  1.00 98.36           H  
ATOM    176  O   GLN A  12     -20.673   1.478   0.919  1.00 98.36           O  
ATOM    177  CG  GLN A  12     -22.108  -1.792  -1.475  1.00 98.36           C  
ATOM    178  HG2 GLN A  12     -22.629  -1.344  -2.321  1.00 98.36           H  
ATOM    179  HG3 GLN A  12     -21.240  -2.330  -1.858  1.00 98.36           H  
ATOM    180  CD  GLN A  12     -23.032  -2.789  -0.786  1.00 98.36           C  
ATOM    181  NE2 GLN A  12     -23.936  -3.400  -1.520  1.00 98.36           N  
ATOM    182 HE21 GLN A  12     -24.526  -4.065  -1.041  1.00 98.36           H  
ATOM    183 HE22 GLN A  12     -23.986  -3.204  -2.510  1.00 98.36           H  
ATOM    184  OE1 GLN A  12     -22.976  -3.051   0.407  1.00 98.36           O  
ATOM    185  N   ASP A  13     -20.080   2.685  -0.874  1.00 96.84           N  
ATOM    186  H   ASP A  13     -20.031   2.736  -1.882  1.00 96.84           H  
ATOM    187  CA  ASP A  13     -19.732   3.914  -0.156  1.00 96.84           C  
ATOM    188  HA  ASP A  13     -18.982   3.673   0.598  1.00 96.84           H  
ATOM    189  C   ASP A  13     -20.929   4.531   0.593  1.00 96.84           C  
ATOM    190  CB  ASP A  13     -19.070   4.890  -1.139  1.00 96.84           C  
ATOM    191  HB2 ASP A  13     -18.676   5.738  -0.579  1.00 96.84           H  
ATOM    192  HB3 ASP A  13     -18.230   4.398  -1.629  1.00 96.84           H  
ATOM    193  O   ASP A  13     -20.810   4.820   1.785  1.00 96.84           O  
ATOM    194  CG  ASP A  13     -20.051   5.383  -2.197  1.00 96.84           C  
ATOM    195  OD1 ASP A  13     -20.566   4.513  -2.935  1.00 96.84           O  
ATOM    196  OD2 ASP A  13     -20.354   6.594  -2.148  1.00 96.84           O  
ATOM    197  N   ASP A  14     -22.116   4.612  -0.019  1.00 97.49           N  
ATOM    198  H   ASP A  14     -22.123   4.521  -1.025  1.00 97.49           H  
ATOM    199  CA  ASP A  14     -23.344   5.058   0.663  1.00 97.49           C  
ATOM    200  HA  ASP A  14     -23.203   6.070   1.043  1.00 97.49           H  
ATOM    201  C   ASP A  14     -23.697   4.159   1.860  1.00 97.49           C  
ATOM    202  CB  ASP A  14     -24.527   5.041  -0.321  1.00 97.49           C  
ATOM    203  HB2 ASP A  14     -24.479   4.138  -0.928  1.00 97.49           H  
ATOM    204  HB3 ASP A  14     -25.452   5.000   0.254  1.00 97.49           H  
ATOM    205  O   ASP A  14     -24.031   4.626   2.955  1.00 97.49           O  
ATOM    206  CG  ASP A  14     -24.622   6.272  -1.224  1.00 97.49           C  
ATOM    207  OD1 ASP A  14     -24.098   7.334  -0.818  1.00 97.49           O  
ATOM    208  OD2 ASP A  14     -25.353   6.156  -2.233  1.00 97.49           O  
ATOM    209  N   GLY A  15     -23.576   2.842   1.669  1.00 97.97           N  
ATOM    210  H   GLY A  15     -23.217   2.544   0.773  1.00 97.97           H  
ATOM    211  CA  GLY A  15     -23.790   1.857   2.727  1.00 97.97           C  
ATOM    212  HA2 GLY A  15     -24.799   1.964   3.125  1.00 97.97           H  
ATOM    213  HA3 GLY A  15     -23.670   0.858   2.308  1.00 97.97           H  
ATOM    214  C   GLY A  15     -22.788   2.026   3.869  1.00 97.97           C  
ATOM    215  O   GLY A  15     -23.171   1.988   5.040  1.00 97.97           O  
ATOM    216  N   ALA A  16     -21.518   2.271   3.542  1.00 98.12           N  
ATOM    217  H   ALA A  16     -21.269   2.303   2.563  1.00 98.12           H  
ATOM    218  CA  ALA A  16     -20.472   2.553   4.515  1.00 98.12           C  
ATOM    219  HA  ALA A  16     -20.450   1.741   5.242  1.00 98.12           H  
ATOM    220  C   ALA A  16     -20.750   3.847   5.293  1.00 98.12           C  
ATOM    221  CB  ALA A  16     -19.118   2.579   3.803  1.00 98.12           C  
ATOM    222  HB1 ALA A  16     -18.923   1.600   3.366  1.00 98.12           H  
ATOM    223  HB2 ALA A  16     -18.328   2.820   4.514  1.00 98.12           H  
ATOM    224  HB3 ALA A  16     -19.113   3.332   3.015  1.00 98.12           H  
ATOM    225  O   ALA A  16     -20.699   3.816   6.522  1.00 98.12           O  
ATOM    226  N   ARG A  17     -21.142   4.943   4.625  1.00 98.35           N  
ATOM    227  H   ARG A  17     -21.159   4.895   3.616  1.00 98.35           H  
ATOM    228  CA  ARG A  17     -21.521   6.211   5.281  1.00 98.35           C  
ATOM    229  HA  ARG A  17     -20.669   6.599   5.839  1.00 98.35           H  
ATOM    230  C   ARG A  17     -22.642   6.010   6.295  1.00 98.35           C  
ATOM    231  CB  ARG A  17     -21.961   7.253   4.240  1.00 98.35           C  
ATOM    232  HB2 ARG A  17     -22.411   8.097   4.762  1.00 98.35           H  
ATOM    233  HB3 ARG A  17     -22.722   6.813   3.595  1.00 98.35           H  
ATOM    234  O   ARG A  17     -22.540   6.488   7.421  1.00 98.35           O  
ATOM    235  CG  ARG A  17     -20.817   7.791   3.371  1.00 98.35           C  
ATOM    236  HG2 ARG A  17     -20.084   8.300   3.997  1.00 98.35           H  
ATOM    237  HG3 ARG A  17     -20.322   6.970   2.853  1.00 98.35           H  
ATOM    238  CD  ARG A  17     -21.394   8.769   2.338  1.00 98.35           C  
ATOM    239  HD2 ARG A  17     -21.719   9.683   2.835  1.00 98.35           H  
ATOM    240  HD3 ARG A  17     -22.269   8.310   1.877  1.00 98.35           H  
ATOM    241  NE  ARG A  17     -20.448   9.078   1.255  1.00 98.35           N  
ATOM    242  HE  ARG A  17     -20.615   8.596   0.383  1.00 98.35           H  
ATOM    243  NH1 ARG A  17     -19.096  10.593   2.343  1.00 98.35           N  
ATOM    244 HH11 ARG A  17     -18.296  11.208   2.315  1.00 98.35           H  
ATOM    245 HH12 ARG A  17     -19.565  10.376   3.211  1.00 98.35           H  
ATOM    246  NH2 ARG A  17     -18.786  10.159   0.164  1.00 98.35           N  
ATOM    247 HH21 ARG A  17     -19.001   9.600  -0.649  1.00 98.35           H  
ATOM    248 HH22 ARG A  17     -17.965  10.747   0.138  1.00 98.35           H  
ATOM    249  CZ  ARG A  17     -19.456   9.948   1.262  1.00 98.35           C  
ATOM    250  N   ILE A  18     -23.687   5.261   5.935  1.00 98.09           N  
ATOM    251  H   ILE A  18     -23.725   4.932   4.980  1.00 98.09           H  
ATOM    252  CA  ILE A  18     -24.798   4.960   6.851  1.00 98.09           C  
ATOM    253  HA  ILE A  18     -25.178   5.899   7.253  1.00 98.09           H  
ATOM    254  C   ILE A  18     -24.312   4.128   8.043  1.00 98.09           C  
ATOM    255  CB  ILE A  18     -25.948   4.252   6.100  1.00 98.09           C  
ATOM    256  HB  ILE A  18     -25.535   3.397   5.564  1.00 98.09           H  
ATOM    257  O   ILE A  18     -24.709   4.389   9.179  1.00 98.09           O  
ATOM    258  CG1 ILE A  18     -26.591   5.217   5.079  1.00 98.09           C  
ATOM    259 HG12 ILE A  18     -27.152   5.989   5.607  1.00 98.09           H  
ATOM    260 HG13 ILE A  18     -25.813   5.719   4.503  1.00 98.09           H  
ATOM    261  CG2 ILE A  18     -27.025   3.739   7.081  1.00 98.09           C  
ATOM    262 HG21 ILE A  18     -27.847   3.276   6.535  1.00 98.09           H  
ATOM    263 HG22 ILE A  18     -26.612   2.977   7.743  1.00 98.09           H  
ATOM    264 HG23 ILE A  18     -27.412   4.568   7.674  1.00 98.09           H  
ATOM    265  CD1 ILE A  18     -27.517   4.521   4.074  1.00 98.09           C  
ATOM    266 HD11 ILE A  18     -27.828   5.242   3.319  1.00 98.09           H  
ATOM    267 HD12 ILE A  18     -26.984   3.708   3.581  1.00 98.09           H  
ATOM    268 HD13 ILE A  18     -28.408   4.132   4.568  1.00 98.09           H  
ATOM    269  N   LEU A  19     -23.468   3.120   7.815  1.00 98.37           N  
ATOM    270  H   LEU A  19     -23.162   2.953   6.867  1.00 98.37           H  
ATOM    271  CA  LEU A  19     -22.930   2.291   8.894  1.00 98.37           C  
ATOM    272  HA  LEU A  19     -23.760   1.901   9.483  1.00 98.37           H  
ATOM    273  C   LEU A  19     -22.070   3.116   9.861  1.00 98.37           C  
ATOM    274  CB  LEU A  19     -22.138   1.117   8.294  1.00 98.37           C  
ATOM    275  HB2 LEU A  19     -21.436   1.519   7.563  1.00 98.37           H  
ATOM    276  HB3 LEU A  19     -21.550   0.643   9.080  1.00 98.37           H  
ATOM    277  O   LEU A  19     -22.261   2.997  11.071  1.00 98.37           O  
ATOM    278  CG  LEU A  19     -23.010   0.044   7.618  1.00 98.37           C  
ATOM    279  HG  LEU A  19     -23.744   0.505   6.956  1.00 98.37           H  
ATOM    280  CD1 LEU A  19     -22.112  -0.883   6.801  1.00 98.37           C  
ATOM    281 HD11 LEU A  19     -21.365  -1.346   7.447  1.00 98.37           H  
ATOM    282 HD12 LEU A  19     -22.709  -1.643   6.296  1.00 98.37           H  
ATOM    283 HD13 LEU A  19     -21.604  -0.301   6.032  1.00 98.37           H  
ATOM    284  CD2 LEU A  19     -23.768  -0.813   8.639  1.00 98.37           C  
ATOM    285 HD21 LEU A  19     -24.334  -1.578   8.107  1.00 98.37           H  
ATOM    286 HD22 LEU A  19     -23.064  -1.272   9.333  1.00 98.37           H  
ATOM    287 HD23 LEU A  19     -24.466  -0.183   9.189  1.00 98.37           H  
ATOM    288  N   MET A  20     -21.171   3.958   9.348  1.00 97.75           N  
ATOM    289  H   MET A  20     -21.072   4.007   8.344  1.00 97.75           H  
ATOM    290  CA  MET A  20     -20.292   4.821  10.152  1.00 97.75           C  
ATOM    291  HA  MET A  20     -19.772   4.219  10.897  1.00 97.75           H  
ATOM    292  C   MET A  20     -21.095   5.882  10.916  1.00 97.75           C  
ATOM    293  CB  MET A  20     -19.224   5.462   9.254  1.00 97.75           C  
ATOM    294  HB2 MET A  20     -18.640   6.170   9.842  1.00 97.75           H  
ATOM    295  HB3 MET A  20     -19.719   5.998   8.445  1.00 97.75           H  
ATOM    296  O   MET A  20     -20.918   6.026  12.123  1.00 97.75           O  
ATOM    297  CG  MET A  20     -18.273   4.398   8.684  1.00 97.75           C  
ATOM    298  HG2 MET A  20     -18.848   3.680   8.099  1.00 97.75           H  
ATOM    299  HG3 MET A  20     -17.832   3.858   9.522  1.00 97.75           H  
ATOM    300  SD  MET A  20     -16.904   4.977   7.647  1.00 97.75           S  
ATOM    301  CE  MET A  20     -17.695   6.215   6.594  1.00 97.75           C  
ATOM    302  HE1 MET A  20     -16.919   6.702   6.003  1.00 97.75           H  
ATOM    303  HE2 MET A  20     -18.160   6.983   7.211  1.00 97.75           H  
ATOM    304  HE3 MET A  20     -18.435   5.744   5.947  1.00 97.75           H  
ATOM    305  N   ALA A  21     -22.098   6.505  10.283  1.00 97.38           N  
ATOM    306  H   ALA A  21     -22.187   6.387   9.284  1.00 97.38           H  
ATOM    307  CA  ALA A  21     -23.025   7.423  10.954  1.00 97.38           C  
ATOM    308  HA  ALA A  21     -22.445   8.236  11.391  1.00 97.38           H  
ATOM    309  C   ALA A  21     -23.819   6.759  12.099  1.00 97.38           C  
ATOM    310  CB  ALA A  21     -23.971   8.008   9.900  1.00 97.38           C  
ATOM    311  HB1 ALA A  21     -23.391   8.521   9.133  1.00 97.38           H  
ATOM    312  HB2 ALA A  21     -24.644   8.724  10.372  1.00 97.38           H  
ATOM    313  HB3 ALA A  21     -24.556   7.213   9.438  1.00 97.38           H  
ATOM    314  O   ALA A  21     -24.232   7.430  13.042  1.00 97.38           O  
ATOM    315  N   ASN A  22     -24.009   5.435  12.045  1.00 97.09           N  
ATOM    316  H   ASN A  22     -23.643   4.949  11.239  1.00 97.09           H  
ATOM    317  CA  ASN A  22     -24.611   4.635  13.116  1.00 97.09           C  
ATOM    318  HA  ASN A  22     -25.228   5.291  13.730  1.00 97.09           H  
ATOM    319  C   ASN A  22     -23.574   4.036  14.092  1.00 97.09           C  
ATOM    320  CB  ASN A  22     -25.540   3.579  12.496  1.00 97.09           C  
ATOM    321  HB2 ASN A  22     -25.831   2.855  13.257  1.00 97.09           H  
ATOM    322  HB3 ASN A  22     -25.016   3.047  11.702  1.00 97.09           H  
ATOM    323  O   ASN A  22     -23.891   3.106  14.837  1.00 97.09           O  
ATOM    324  CG  ASN A  22     -26.824   4.189  11.972  1.00 97.09           C  
ATOM    325  ND2 ASN A  22     -27.049   4.165  10.684  1.00 97.09           N  
ATOM    326 HD21 ASN A  22     -27.861   4.689  10.388  1.00 97.09           H  
ATOM    327 HD22 ASN A  22     -26.252   4.045  10.076  1.00 97.09           H  
ATOM    328  OD1 ASN A  22     -27.660   4.674  12.711  1.00 97.09           O  
ATOM    329  N   GLY A  23     -22.340   4.546  14.101  1.00 96.29           N  
ATOM    330  H   GLY A  23     -22.113   5.278  13.443  1.00 96.29           H  
ATOM    331  CA  GLY A  23     -21.294   4.159  15.047  1.00 96.29           C  
ATOM    332  HA2 GLY A  23     -20.564   4.967  15.095  1.00 96.29           H  
ATOM    333  HA3 GLY A  23     -21.727   4.030  16.039  1.00 96.29           H  
ATOM    334  C   GLY A  23     -20.536   2.882  14.681  1.00 96.29           C  
ATOM    335  O   GLY A  23     -19.951   2.244  15.559  1.00 96.29           O  
ATOM    336  N   ALA A  24     -20.549   2.455  13.414  1.00 97.94           N  
ATOM    337  H   ALA A  24     -21.034   3.002  12.717  1.00 97.94           H  
ATOM    338  CA  ALA A  24     -19.645   1.397  12.982  1.00 97.94           C  
ATOM    339  HA  ALA A  24     -19.755   0.559  13.669  1.00 97.94           H  
ATOM    340  C   ALA A  24     -18.193   1.888  13.047  1.00 97.94           C  
ATOM    341  CB  ALA A  24     -20.001   0.910  11.573  1.00 97.94           C  
ATOM    342  HB1 ALA A  24     -19.848   1.721  10.861  1.00 97.94           H  
ATOM    343  HB2 ALA A  24     -19.348   0.084  11.291  1.00 97.94           H  
ATOM    344  HB3 ALA A  24     -21.043   0.590  11.544  1.00 97.94           H  
ATOM    345  O   ALA A  24     -17.838   2.853  12.389  1.00 97.94           O  
ATOM    346  N   ASP A  25     -17.357   1.166  13.790  1.00 98.45           N  
ATOM    347  H   ASP A  25     -17.745   0.551  14.491  1.00 98.45           H  
ATOM    348  CA  ASP A  25     -15.914   1.414  13.835  1.00 98.45           C  
ATOM    349  HA  ASP A  25     -15.734   2.423  14.206  1.00 98.45           H  
ATOM    350  C   ASP A  25     -15.276   1.294  12.439  1.00 98.45           C  
ATOM    351  CB  ASP A  25     -15.308   0.424  14.839  1.00 98.45           C  
ATOM    352  HB2 ASP A  25     -15.731   0.624  15.823  1.00 98.45           H  
ATOM    353  HB3 ASP A  25     -15.596  -0.588  14.555  1.00 98.45           H  
ATOM    354  O   ASP A  25     -15.276   0.202  11.849  1.00 98.45           O  
ATOM    355  CG  ASP A  25     -13.783   0.490  14.941  1.00 98.45           C  
ATOM    356  OD1 ASP A  25     -13.190   1.468  14.438  1.00 98.45           O  
ATOM    357  OD2 ASP A  25     -13.242  -0.490  15.496  1.00 98.45           O  
ATOM    358  N   VAL A  26     -14.744   2.416  11.941  1.00 98.59           N  
ATOM    359  H   VAL A  26     -14.840   3.260  12.489  1.00 98.59           H  
ATOM    360  CA  VAL A  26     -14.046   2.558  10.654  1.00 98.59           C  
ATOM    361  HA  VAL A  26     -14.715   2.213   9.865  1.00 98.59           H  
ATOM    362  C   VAL A  26     -12.777   1.702  10.577  1.00 98.59           C  
ATOM    363  CB  VAL A  26     -13.764   4.054  10.379  1.00 98.59           C  
ATOM    364  HB  VAL A  26     -14.697   4.599  10.520  1.00 98.59           H  
ATOM    365  O   VAL A  26     -12.432   1.191   9.511  1.00 98.59           O  
ATOM    366  CG1 VAL A  26     -12.717   4.658  11.323  1.00 98.59           C  
ATOM    367 HG11 VAL A  26     -11.730   4.241  11.118  1.00 98.59           H  
ATOM    368 HG12 VAL A  26     -12.989   4.483  12.364  1.00 98.59           H  
ATOM    369 HG13 VAL A  26     -12.676   5.735  11.159  1.00 98.59           H  
ATOM    370  CG2 VAL A  26     -13.316   4.270   8.934  1.00 98.59           C  
ATOM    371 HG21 VAL A  26     -14.108   3.951   8.256  1.00 98.59           H  
ATOM    372 HG22 VAL A  26     -13.127   5.330   8.769  1.00 98.59           H  
ATOM    373 HG23 VAL A  26     -12.405   3.706   8.733  1.00 98.59           H  
ATOM    374  N   ASN A  27     -12.144   1.446  11.725  1.00 98.65           N  
ATOM    375  H   ASN A  27     -12.539   1.814  12.579  1.00 98.65           H  
ATOM    376  CA  ASN A  27     -10.926   0.649  11.860  1.00 98.65           C  
ATOM    377  HA  ASN A  27     -10.463   0.552  10.878  1.00 98.65           H  
ATOM    378  C   ASN A  27     -11.202  -0.789  12.319  1.00 98.65           C  
ATOM    379  CB  ASN A  27      -9.944   1.409  12.764  1.00 98.65           C  
ATOM    380  HB2 ASN A  27     -10.435   1.677  13.700  1.00 98.65           H  
ATOM    381  HB3 ASN A  27      -9.082   0.782  12.992  1.00 98.65           H  
ATOM    382  O   ASN A  27     -10.285  -1.507  12.724  1.00 98.65           O  
ATOM    383  CG  ASN A  27      -9.425   2.646  12.062  1.00 98.65           C  
ATOM    384  ND2 ASN A  27      -9.476   3.802  12.684  1.00 98.65           N  
ATOM    385 HD21 ASN A  27      -9.218   4.628  12.165  1.00 98.65           H  
ATOM    386 HD22 ASN A  27      -9.889   3.871  13.603  1.00 98.65           H  
ATOM    387  OD1 ASN A  27      -9.000   2.576  10.922  1.00 98.65           O  
ATOM    388  N   ALA A  28     -12.452  -1.254  12.221  1.00 98.18           N  
ATOM    389  H   ALA A  28     -13.179  -0.612  11.940  1.00 98.18           H  
ATOM    390  CA  ALA A  28     -12.770  -2.649  12.492  1.00 98.18           C  
ATOM    391  HA  ALA A  28     -12.519  -2.850  13.533  1.00 98.18           H  
ATOM    392  C   ALA A  28     -11.942  -3.585  11.600  1.00 98.18           C  
ATOM    393  CB  ALA A  28     -14.264  -2.888  12.282  1.00 98.18           C  
ATOM    394  HB1 ALA A  28     -14.477  -3.935  12.498  1.00 98.18           H  
ATOM    395  HB2 ALA A  28     -14.822  -2.246  12.963  1.00 98.18           H  
ATOM    396  HB3 ALA A  28     -14.528  -2.650  11.251  1.00 98.18           H  
ATOM    397  O   ALA A  28     -11.627  -3.257  10.464  1.00 98.18           O  
ATOM    398  N   TYR A  29     -11.640  -4.791  12.070  1.00 98.41           N  
ATOM    399  H   TYR A  29     -11.842  -5.014  13.034  1.00 98.41           H  
ATOM    400  CA  TYR A  29     -10.775  -5.706  11.328  1.00 98.41           C  
ATOM    401  HA  TYR A  29     -10.836  -5.449  10.270  1.00 98.41           H  
ATOM    402  C   TYR A  29     -11.226  -7.166  11.436  1.00 98.41           C  
ATOM    403  CB  TYR A  29      -9.317  -5.481  11.759  1.00 98.41           C  
ATOM    404  HB2 TYR A  29      -8.668  -6.126  11.167  1.00 98.41           H  
ATOM    405  HB3 TYR A  29      -9.039  -4.452  11.531  1.00 98.41           H  
ATOM    406  O   TYR A  29     -12.033  -7.544  12.288  1.00 98.41           O  
ATOM    407  CG  TYR A  29      -9.056  -5.719  13.232  1.00 98.41           C  
ATOM    408  CD1 TYR A  29      -9.323  -4.715  14.181  1.00 98.41           C  
ATOM    409  HD1 TYR A  29      -9.654  -3.738  13.859  1.00 98.41           H  
ATOM    410  CD2 TYR A  29      -8.539  -6.952  13.658  1.00 98.41           C  
ATOM    411  HD2 TYR A  29      -8.223  -7.680  12.926  1.00 98.41           H  
ATOM    412  CE1 TYR A  29      -9.128  -4.972  15.551  1.00 98.41           C  
ATOM    413  HE1 TYR A  29      -9.323  -4.192  16.272  1.00 98.41           H  
ATOM    414  CE2 TYR A  29      -8.366  -7.230  15.022  1.00 98.41           C  
ATOM    415  HE2 TYR A  29      -7.962  -8.177  15.347  1.00 98.41           H  
ATOM    416  OH  TYR A  29      -8.480  -6.500  17.291  1.00 98.41           O  
ATOM    417  HH  TYR A  29      -8.618  -5.709  17.818  1.00 98.41           H  
ATOM    418  CZ  TYR A  29      -8.664  -6.238  15.973  1.00 98.41           C  
ATOM    419  N   THR A  30     -10.746  -7.998  10.511  1.00 98.15           N  
ATOM    420  H   THR A  30     -10.140  -7.587   9.816  1.00 98.15           H  
ATOM    421  CA  THR A  30     -10.927  -9.463  10.540  1.00 98.15           C  
ATOM    422  HA  THR A  30     -11.915  -9.687  10.944  1.00 98.15           H  
ATOM    423  C   THR A  30      -9.888 -10.138  11.441  1.00 98.15           C  
ATOM    424  CB  THR A  30     -10.831 -10.075   9.136  1.00 98.15           C  
ATOM    425  HB  THR A  30     -11.092 -11.131   9.204  1.00 98.15           H  
ATOM    426  O   THR A  30      -8.921  -9.510  11.839  1.00 98.15           O  
ATOM    427  CG2 THR A  30     -11.754  -9.428   8.106  1.00 98.15           C  
ATOM    428 HG21 THR A  30     -11.626  -9.925   7.144  1.00 98.15           H  
ATOM    429 HG22 THR A  30     -12.789  -9.543   8.428  1.00 98.15           H  
ATOM    430 HG23 THR A  30     -11.526  -8.369   7.989  1.00 98.15           H  
ATOM    431  OG1 THR A  30      -9.515  -9.985   8.657  1.00 98.15           O  
ATOM    432  HG1 THR A  30      -9.373  -9.065   8.421  1.00 98.15           H  
ATOM    433  N   VAL A  31      -9.985 -11.449  11.689  1.00 97.23           N  
ATOM    434  H   VAL A  31     -10.786 -11.960  11.345  1.00 97.23           H  
ATOM    435  CA  VAL A  31      -8.938 -12.197  12.429  1.00 97.23           C  
ATOM    436  HA  VAL A  31      -8.862 -11.762  13.425  1.00 97.23           H  
ATOM    437  C   VAL A  31      -7.533 -12.086  11.806  1.00 97.23           C  
ATOM    438  CB  VAL A  31      -9.359 -13.670  12.590  1.00 97.23           C  
ATOM    439  HB  VAL A  31     -10.382 -13.676  12.968  1.00 97.23           H  
ATOM    440  O   VAL A  31      -6.540 -12.267  12.497  1.00 97.23           O  
ATOM    441  CG1 VAL A  31      -9.356 -14.440  11.261  1.00 97.23           C  
ATOM    442 HG11 VAL A  31      -9.774 -15.434  11.417  1.00 97.23           H  
ATOM    443 HG12 VAL A  31      -8.336 -14.553  10.894  1.00 97.23           H  
ATOM    444 HG13 VAL A  31      -9.954 -13.921  10.512  1.00 97.23           H  
ATOM    445  CG2 VAL A  31      -8.503 -14.425  13.611  1.00 97.23           C  
ATOM    446 HG21 VAL A  31      -8.930 -15.411  13.795  1.00 97.23           H  
ATOM    447 HG22 VAL A  31      -8.473 -13.873  14.550  1.00 97.23           H  
ATOM    448 HG23 VAL A  31      -7.484 -14.550  13.245  1.00 97.23           H  
ATOM    449  N   LEU A  32      -7.443 -11.748  10.514  1.00 97.62           N  
ATOM    450  H   LEU A  32      -8.298 -11.541  10.018  1.00 97.62           H  
ATOM    451  CA  LEU A  32      -6.187 -11.525   9.794  1.00 97.62           C  
ATOM    452  HA  LEU A  32      -5.394 -12.096  10.276  1.00 97.62           H  
ATOM    453  C   LEU A  32      -5.723 -10.055   9.834  1.00 97.62           C  
ATOM    454  CB  LEU A  32      -6.345 -12.031   8.345  1.00 97.62           C  
ATOM    455  HB2 LEU A  32      -5.424 -11.829   7.799  1.00 97.62           H  
ATOM    456  HB3 LEU A  32      -7.144 -11.461   7.871  1.00 97.62           H  
ATOM    457  O   LEU A  32      -4.876  -9.667   9.037  1.00 97.62           O  
ATOM    458  CG  LEU A  32      -6.664 -13.527   8.193  1.00 97.62           C  
ATOM    459  HG  LEU A  32      -7.597 -13.756   8.708  1.00 97.62           H  
ATOM    460  CD1 LEU A  32      -6.856 -13.854   6.712  1.00 97.62           C  
ATOM    461 HD11 LEU A  32      -7.662 -13.248   6.299  1.00 97.62           H  
ATOM    462 HD12 LEU A  32      -7.107 -14.908   6.595  1.00 97.62           H  
ATOM    463 HD13 LEU A  32      -5.936 -13.646   6.165  1.00 97.62           H  
ATOM    464  CD2 LEU A  32      -5.557 -14.421   8.752  1.00 97.62           C  
ATOM    465 HD21 LEU A  32      -5.470 -14.283   9.830  1.00 97.62           H  
ATOM    466 HD22 LEU A  32      -4.605 -14.174   8.282  1.00 97.62           H  
ATOM    467 HD23 LEU A  32      -5.789 -15.468   8.558  1.00 97.62           H  
ATOM    468  N   GLY A  33      -6.308  -9.203  10.681  1.00 98.05           N  
ATOM    469  H   GLY A  33      -7.010  -9.553  11.317  1.00 98.05           H  
ATOM    470  CA  GLY A  33      -5.978  -7.771  10.755  1.00 98.05           C  
ATOM    471  HA2 GLY A  33      -4.896  -7.653  10.817  1.00 98.05           H  
ATOM    472  HA3 GLY A  33      -6.402  -7.349  11.666  1.00 98.05           H  
ATOM    473  C   GLY A  33      -6.480  -6.934   9.569  1.00 98.05           C  
ATOM    474  O   GLY A  33      -6.212  -5.744   9.492  1.00 98.05           O  
ATOM    475  N   ILE A  34      -7.222  -7.527   8.630  1.00 98.67           N  
ATOM    476  H   ILE A  34      -7.321  -8.530   8.689  1.00 98.67           H  
ATOM    477  CA  ILE A  34      -7.713  -6.816   7.439  1.00 98.67           C  
ATOM    478  HA  ILE A  34      -6.889  -6.240   7.018  1.00 98.67           H  
ATOM    479  C   ILE A  34      -8.821  -5.831   7.827  1.00 98.67           C  
ATOM    480  CB  ILE A  34      -8.204  -7.819   6.372  1.00 98.67           C  
ATOM    481  HB  ILE A  34      -9.060  -8.357   6.779  1.00 98.67           H  
ATOM    482  O   ILE A  34      -9.865  -6.275   8.313  1.00 98.67           O  
ATOM    483  CG1 ILE A  34      -7.144  -8.875   5.988  1.00 98.67           C  
ATOM    484 HG12 ILE A  34      -7.600  -9.607   5.321  1.00 98.67           H  
ATOM    485 HG13 ILE A  34      -6.828  -9.412   6.882  1.00 98.67           H  
ATOM    486  CG2 ILE A  34      -8.707  -7.098   5.119  1.00 98.67           C  
ATOM    487 HG21 ILE A  34      -9.560  -6.468   5.369  1.00 98.67           H  
ATOM    488 HG22 ILE A  34      -7.918  -6.476   4.697  1.00 98.67           H  
ATOM    489 HG23 ILE A  34      -9.008  -7.830   4.369  1.00 98.67           H  
ATOM    490  CD1 ILE A  34      -5.893  -8.315   5.302  1.00 98.67           C  
ATOM    491 HD11 ILE A  34      -5.457  -7.516   5.903  1.00 98.67           H  
ATOM    492 HD12 ILE A  34      -6.139  -7.927   4.314  1.00 98.67           H  
ATOM    493 HD13 ILE A  34      -5.157  -9.111   5.188  1.00 98.67           H  
ATOM    494  N   THR A  35      -8.604  -4.539   7.571  1.00 98.85           N  
ATOM    495  H   THR A  35      -7.696  -4.289   7.206  1.00 98.85           H  
ATOM    496  CA  THR A  35      -9.557  -3.432   7.806  1.00 98.85           C  
ATOM    497  HA  THR A  35     -10.234  -3.732   8.605  1.00 98.85           H  
ATOM    498  C   THR A  35     -10.407  -3.121   6.561  1.00 98.85           C  
ATOM    499  CB  THR A  35      -8.837  -2.147   8.273  1.00 98.85           C  
ATOM    500  HB  THR A  35      -9.582  -1.407   8.567  1.00 98.85           H  
ATOM    501  O   THR A  35     -10.080  -3.595   5.467  1.00 98.85           O  
ATOM    502  CG2 THR A  35      -7.907  -2.356   9.463  1.00 98.85           C  
ATOM    503 HG21 THR A  35      -7.461  -1.403   9.747  1.00 98.85           H  
ATOM    504 HG22 THR A  35      -8.486  -2.715  10.313  1.00 98.85           H  
ATOM    505 HG23 THR A  35      -7.114  -3.067   9.230  1.00 98.85           H  
ATOM    506  OG1 THR A  35      -8.068  -1.591   7.231  1.00 98.85           O  
ATOM    507  HG1 THR A  35      -7.707  -0.770   7.572  1.00 98.85           H  
ATOM    508  N   PRO A  36     -11.482  -2.310   6.667  1.00 98.88           N  
ATOM    509  CA  PRO A  36     -12.194  -1.771   5.512  1.00 98.88           C  
ATOM    510  HA  PRO A  36     -12.758  -2.572   5.034  1.00 98.88           H  
ATOM    511  C   PRO A  36     -11.263  -1.134   4.482  1.00 98.88           C  
ATOM    512  CB  PRO A  36     -13.163  -0.737   6.095  1.00 98.88           C  
ATOM    513  HB2 PRO A  36     -12.651   0.211   6.263  1.00 98.88           H  
ATOM    514  HB3 PRO A  36     -14.045  -0.587   5.473  1.00 98.88           H  
ATOM    515  O   PRO A  36     -11.387  -1.428   3.297  1.00 98.88           O  
ATOM    516  CG  PRO A  36     -13.527  -1.339   7.441  1.00 98.88           C  
ATOM    517  HG2 PRO A  36     -14.277  -2.118   7.306  1.00 98.88           H  
ATOM    518  HG3 PRO A  36     -13.874  -0.582   8.145  1.00 98.88           H  
ATOM    519  CD  PRO A  36     -12.208  -1.959   7.879  1.00 98.88           C  
ATOM    520  HD2 PRO A  36     -11.648  -1.248   8.488  1.00 98.88           H  
ATOM    521  HD3 PRO A  36     -12.455  -2.866   8.430  1.00 98.88           H  
ATOM    522  N   LEU A  37     -10.282  -0.344   4.929  1.00 98.94           N  
ATOM    523  H   LEU A  37     -10.232  -0.132   5.915  1.00 98.94           H  
ATOM    524  CA  LEU A  37      -9.370   0.353   4.027  1.00 98.94           C  
ATOM    525  HA  LEU A  37      -9.980   0.892   3.302  1.00 98.94           H  
ATOM    526  C   LEU A  37      -8.482  -0.614   3.228  1.00 98.94           C  
ATOM    527  CB  LEU A  37      -8.563   1.378   4.840  1.00 98.94           C  
ATOM    528  HB2 LEU A  37      -7.908   0.848   5.532  1.00 98.94           H  
ATOM    529  HB3 LEU A  37      -9.254   1.988   5.421  1.00 98.94           H  
ATOM    530  O   LEU A  37      -8.282  -0.403   2.037  1.00 98.94           O  
ATOM    531  CG  LEU A  37      -7.709   2.315   3.970  1.00 98.94           C  
ATOM    532  HG  LEU A  37      -6.987   1.724   3.407  1.00 98.94           H  
ATOM    533  CD1 LEU A  37      -8.542   3.137   2.988  1.00 98.94           C  
ATOM    534 HD11 LEU A  37      -7.901   3.876   2.506  1.00 98.94           H  
ATOM    535 HD12 LEU A  37      -8.962   2.497   2.212  1.00 98.94           H  
ATOM    536 HD13 LEU A  37      -9.341   3.663   3.511  1.00 98.94           H  
ATOM    537  CD2 LEU A  37      -6.948   3.281   4.865  1.00 98.94           C  
ATOM    538 HD21 LEU A  37      -6.394   2.737   5.630  1.00 98.94           H  
ATOM    539 HD22 LEU A  37      -7.633   3.974   5.353  1.00 98.94           H  
ATOM    540 HD23 LEU A  37      -6.240   3.844   4.256  1.00 98.94           H  
ATOM    541  N   HIS A  38      -8.039  -1.726   3.827  1.00 98.93           N  
ATOM    542  H   HIS A  38      -8.240  -1.860   4.808  1.00 98.93           H  
ATOM    543  CA  HIS A  38      -7.346  -2.787   3.085  1.00 98.93           C  
ATOM    544  HA  HIS A  38      -6.454  -2.375   2.613  1.00 98.93           H  
ATOM    545  C   HIS A  38      -8.225  -3.390   1.983  1.00 98.93           C  
ATOM    546  CB  HIS A  38      -6.943  -3.923   4.027  1.00 98.93           C  
ATOM    547  HB2 HIS A  38      -7.808  -4.223   4.619  1.00 98.93           H  
ATOM    548  HB3 HIS A  38      -6.640  -4.780   3.426  1.00 98.93           H  
ATOM    549  O   HIS A  38      -7.757  -3.619   0.871  1.00 98.93           O  
ATOM    550  CG  HIS A  38      -5.814  -3.611   4.960  1.00 98.93           C  
ATOM    551  CD2 HIS A  38      -4.487  -3.826   4.717  1.00 98.93           C  
ATOM    552  HD2 HIS A  38      -4.043  -4.202   3.808  1.00 98.93           H  
ATOM    553  ND1 HIS A  38      -5.924  -3.143   6.249  1.00 98.93           N  
ATOM    554  HD1 HIS A  38      -6.730  -2.689   6.655  1.00 98.93           H  
ATOM    555  CE1 HIS A  38      -4.694  -3.091   6.777  1.00 98.93           C  
ATOM    556  HE1 HIS A  38      -4.445  -2.720   7.760  1.00 98.93           H  
ATOM    557  NE2 HIS A  38      -3.798  -3.510   5.879  1.00 98.93           N  
ATOM    558  N   LEU A  39      -9.496  -3.678   2.289  1.00 98.89           N  
ATOM    559  H   LEU A  39      -9.839  -3.411   3.201  1.00 98.89           H  
ATOM    560  CA  LEU A  39     -10.418  -4.287   1.327  1.00 98.89           C  
ATOM    561  HA  LEU A  39      -9.930  -5.148   0.870  1.00 98.89           H  
ATOM    562  C   LEU A  39     -10.738  -3.332   0.181  1.00 98.89           C  
ATOM    563  CB  LEU A  39     -11.710  -4.737   2.033  1.00 98.89           C  
ATOM    564  HB2 LEU A  39     -12.421  -5.082   1.282  1.00 98.89           H  
ATOM    565  HB3 LEU A  39     -12.151  -3.878   2.538  1.00 98.89           H  
ATOM    566  O   LEU A  39     -10.719  -3.755  -0.971  1.00 98.89           O  
ATOM    567  CG  LEU A  39     -11.485  -5.857   3.055  1.00 98.89           C  
ATOM    568  HG  LEU A  39     -10.738  -5.532   3.780  1.00 98.89           H  
ATOM    569  CD1 LEU A  39     -12.771  -6.169   3.817  1.00 98.89           C  
ATOM    570 HD11 LEU A  39     -13.529  -6.559   3.139  1.00 98.89           H  
ATOM    571 HD12 LEU A  39     -13.144  -5.249   4.267  1.00 98.89           H  
ATOM    572 HD13 LEU A  39     -12.564  -6.889   4.609  1.00 98.89           H  
ATOM    573  CD2 LEU A  39     -11.005  -7.149   2.389  1.00 98.89           C  
ATOM    574 HD21 LEU A  39     -11.671  -7.406   1.566  1.00 98.89           H  
ATOM    575 HD22 LEU A  39     -10.968  -7.948   3.129  1.00 98.89           H  
ATOM    576 HD23 LEU A  39      -9.997  -7.004   2.001  1.00 98.89           H  
ATOM    577  N   ALA A  40     -10.994  -2.066   0.495  1.00 98.91           N  
ATOM    578  H   ALA A  40     -11.000  -1.794   1.467  1.00 98.91           H  
ATOM    579  CA  ALA A  40     -11.249  -1.030  -0.493  1.00 98.91           C  
ATOM    580  HA  ALA A  40     -12.095  -1.320  -1.116  1.00 98.91           H  
ATOM    581  C   ALA A  40     -10.034  -0.819  -1.412  1.00 98.91           C  
ATOM    582  CB  ALA A  40     -11.614   0.239   0.273  1.00 98.91           C  
ATOM    583  HB1 ALA A  40     -12.508   0.069   0.873  1.00 98.91           H  
ATOM    584  HB2 ALA A  40     -10.795   0.543   0.925  1.00 98.91           H  
ATOM    585  HB3 ALA A  40     -11.808   1.037  -0.443  1.00 98.91           H  
ATOM    586  O   ALA A  40     -10.176  -0.859  -2.634  1.00 98.91           O  
ATOM    587  N   ALA A  41      -8.837  -0.701  -0.825  1.00 98.93           N  
ATOM    588  H   ALA A  41      -8.789  -0.649   0.183  1.00 98.93           H  
ATOM    589  CA  ALA A  41      -7.593  -0.528  -1.565  1.00 98.93           C  
ATOM    590  HA  ALA A  41      -7.707   0.335  -2.221  1.00 98.93           H  
ATOM    591  C   ALA A  41      -7.267  -1.731  -2.457  1.00 98.93           C  
ATOM    592  CB  ALA A  41      -6.459  -0.247  -0.573  1.00 98.93           C  
ATOM    593  HB1 ALA A  41      -6.344  -1.083   0.117  1.00 98.93           H  
ATOM    594  HB2 ALA A  41      -5.524  -0.107  -1.117  1.00 98.93           H  
ATOM    595  HB3 ALA A  41      -6.676   0.662  -0.012  1.00 98.93           H  
ATOM    596  O   ALA A  41      -6.875  -1.547  -3.598  1.00 98.93           O  
ATOM    597  N   PHE A  42      -7.472  -2.961  -1.981  1.00 98.87           N  
ATOM    598  H   PHE A  42      -7.751  -3.063  -1.016  1.00 98.87           H  
ATOM    599  CA  PHE A  42      -7.253  -4.168  -2.785  1.00 98.87           C  
ATOM    600  HA  PHE A  42      -6.242  -4.148  -3.192  1.00 98.87           H  
ATOM    601  C   PHE A  42      -8.218  -4.281  -3.975  1.00 98.87           C  
ATOM    602  CB  PHE A  42      -7.397  -5.383  -1.863  1.00 98.87           C  
ATOM    603  HB2 PHE A  42      -6.657  -5.296  -1.068  1.00 98.87           H  
ATOM    604  HB3 PHE A  42      -8.383  -5.363  -1.399  1.00 98.87           H  
ATOM    605  O   PHE A  42      -7.809  -4.654  -5.073  1.00 98.87           O  
ATOM    606  CG  PHE A  42      -7.200  -6.719  -2.546  1.00 98.87           C  
ATOM    607  CD1 PHE A  42      -8.312  -7.506  -2.897  1.00 98.87           C  
ATOM    608  HD1 PHE A  42      -9.311  -7.141  -2.709  1.00 98.87           H  
ATOM    609  CD2 PHE A  42      -5.905  -7.162  -2.865  1.00 98.87           C  
ATOM    610  HD2 PHE A  42      -5.053  -6.530  -2.661  1.00 98.87           H  
ATOM    611  CE1 PHE A  42      -8.129  -8.737  -3.549  1.00 98.87           C  
ATOM    612  HE1 PHE A  42      -8.988  -9.316  -3.857  1.00 98.87           H  
ATOM    613  CE2 PHE A  42      -5.719  -8.398  -3.508  1.00 98.87           C  
ATOM    614  HE2 PHE A  42      -4.722  -8.716  -3.775  1.00 98.87           H  
ATOM    615  CZ  PHE A  42      -6.831  -9.187  -3.849  1.00 98.87           C  
ATOM    616  HZ  PHE A  42      -6.689 -10.118  -4.377  1.00 98.87           H  
ATOM    617  N   ASN A  43      -9.502  -3.969  -3.768  1.00 98.79           N  
ATOM    618  H   ASN A  43      -9.776  -3.603  -2.868  1.00 98.79           H  
ATOM    619  CA  ASN A  43     -10.532  -4.123  -4.803  1.00 98.79           C  
ATOM    620  HA  ASN A  43     -10.246  -4.949  -5.454  1.00 98.79           H  
ATOM    621  C   ASN A  43     -10.656  -2.911  -5.742  1.00 98.79           C  
ATOM    622  CB  ASN A  43     -11.881  -4.504  -4.169  1.00 98.79           C  
ATOM    623  HB2 ASN A  43     -12.166  -3.759  -3.426  1.00 98.79           H  
ATOM    624  HB3 ASN A  43     -12.650  -4.508  -4.941  1.00 98.79           H  
ATOM    625  O   ASN A  43     -11.443  -2.972  -6.682  1.00 98.79           O  
ATOM    626  CG  ASN A  43     -11.875  -5.887  -3.549  1.00 98.79           C  
ATOM    627  ND2 ASN A  43     -11.750  -5.979  -2.248  1.00 98.79           N  
ATOM    628 HD21 ASN A  43     -11.562  -5.121  -1.748  1.00 98.79           H  
ATOM    629 HD22 ASN A  43     -11.614  -6.910  -1.880  1.00 98.79           H  
ATOM    630  OD1 ASN A  43     -11.919  -6.923  -4.192  1.00 98.79           O  
ATOM    631  N   GLY A  44      -9.888  -1.838  -5.532  1.00 98.77           N  
ATOM    632  H   GLY A  44      -9.253  -1.822  -4.746  1.00 98.77           H  
ATOM    633  CA  GLY A  44      -9.894  -0.689  -6.441  1.00 98.77           C  
ATOM    634  HA2 GLY A  44      -8.988  -0.103  -6.285  1.00 98.77           H  
ATOM    635  HA3 GLY A  44      -9.885  -1.039  -7.473  1.00 98.77           H  
ATOM    636  C   GLY A  44     -11.106   0.225  -6.280  1.00 98.77           C  
ATOM    637  O   GLY A  44     -11.526   0.859  -7.240  1.00 98.77           O  
ATOM    638  N   HIS A  45     -11.713   0.273  -5.093  1.00 98.79           N  
ATOM    639  H   HIS A  45     -11.304  -0.235  -4.321  1.00 98.79           H  
ATOM    640  CA  HIS A  45     -12.897   1.098  -4.850  1.00 98.79           C  
ATOM    641  HA  HIS A  45     -13.419   1.274  -5.791  1.00 98.79           H  
ATOM    642  C   HIS A  45     -12.491   2.477  -4.316  1.00 98.79           C  
ATOM    643  CB  HIS A  45     -13.864   0.342  -3.935  1.00 98.79           C  
ATOM    644  HB2 HIS A  45     -13.382   0.155  -2.976  1.00 98.79           H  
ATOM    645  HB3 HIS A  45     -14.743   0.969  -3.786  1.00 98.79           H  
ATOM    646  O   HIS A  45     -12.421   2.681  -3.103  1.00 98.79           O  
ATOM    647  CG  HIS A  45     -14.350  -0.962  -4.502  1.00 98.79           C  
ATOM    648  CD2 HIS A  45     -14.539  -2.130  -3.819  1.00 98.79           C  
ATOM    649  HD2 HIS A  45     -14.339  -2.287  -2.769  1.00 98.79           H  
ATOM    650  ND1 HIS A  45     -14.725  -1.187  -5.804  1.00 98.79           N  
ATOM    651  HD1 HIS A  45     -14.639  -0.531  -6.566  1.00 98.79           H  
ATOM    652  CE1 HIS A  45     -15.129  -2.462  -5.903  1.00 98.79           C  
ATOM    653  HE1 HIS A  45     -15.457  -2.936  -6.816  1.00 98.79           H  
ATOM    654  NE2 HIS A  45     -15.048  -3.077  -4.711  1.00 98.79           N  
ATOM    655  N   LEU A  46     -12.197   3.410  -5.223  1.00 98.84           N  
ATOM    656  H   LEU A  46     -12.295   3.181  -6.202  1.00 98.84           H  
ATOM    657  CA  LEU A  46     -11.684   4.741  -4.893  1.00 98.84           C  
ATOM    658  HA  LEU A  46     -10.741   4.626  -4.359  1.00 98.84           H  
ATOM    659  C   LEU A  46     -12.633   5.530  -3.980  1.00 98.84           C  
ATOM    660  CB  LEU A  46     -11.420   5.492  -6.210  1.00 98.84           C  
ATOM    661  HB2 LEU A  46     -10.693   4.932  -6.798  1.00 98.84           H  
ATOM    662  HB3 LEU A  46     -12.348   5.533  -6.780  1.00 98.84           H  
ATOM    663  O   LEU A  46     -12.211   6.037  -2.942  1.00 98.84           O  
ATOM    664  CG  LEU A  46     -10.906   6.934  -6.030  1.00 98.84           C  
ATOM    665  HG  LEU A  46     -11.632   7.516  -5.462  1.00 98.84           H  
ATOM    666  CD1 LEU A  46      -9.560   6.978  -5.303  1.00 98.84           C  
ATOM    667 HD11 LEU A  46      -8.832   6.359  -5.828  1.00 98.84           H  
ATOM    668 HD12 LEU A  46      -9.675   6.643  -4.272  1.00 98.84           H  
ATOM    669 HD13 LEU A  46      -9.199   8.007  -5.292  1.00 98.84           H  
ATOM    670  CD2 LEU A  46     -10.747   7.588  -7.399  1.00 98.84           C  
ATOM    671 HD21 LEU A  46     -10.044   7.026  -8.014  1.00 98.84           H  
ATOM    672 HD22 LEU A  46     -10.386   8.611  -7.287  1.00 98.84           H  
ATOM    673 HD23 LEU A  46     -11.709   7.615  -7.910  1.00 98.84           H  
ATOM    674  N   GLU A  47     -13.922   5.578  -4.307  1.00 98.69           N  
ATOM    675  H   GLU A  47     -14.219   5.161  -5.178  1.00 98.69           H  
ATOM    676  CA  GLU A  47     -14.899   6.395  -3.585  1.00 98.69           C  
ATOM    677  HA  GLU A  47     -14.571   7.434  -3.596  1.00 98.69           H  
ATOM    678  C   GLU A  47     -15.010   5.962  -2.121  1.00 98.69           C  
ATOM    679  CB  GLU A  47     -16.285   6.305  -4.247  1.00 98.69           C  
ATOM    680  HB2 GLU A  47     -16.979   6.867  -3.622  1.00 98.69           H  
ATOM    681  HB3 GLU A  47     -16.631   5.271  -4.258  1.00 98.69           H  
ATOM    682  O   GLU A  47     -15.017   6.792  -1.210  1.00 98.69           O  
ATOM    683  CG  GLU A  47     -16.361   6.906  -5.662  1.00 98.69           C  
ATOM    684  HG2 GLU A  47     -15.849   7.868  -5.660  1.00 98.69           H  
ATOM    685  HG3 GLU A  47     -17.412   7.099  -5.879  1.00 98.69           H  
ATOM    686  CD  GLU A  47     -15.798   6.019  -6.789  1.00 98.69           C  
ATOM    687  OE1 GLU A  47     -15.799   6.505  -7.939  1.00 98.69           O  
ATOM    688  OE2 GLU A  47     -15.387   4.864  -6.510  1.00 98.69           O  
ATOM    689  N   ILE A  48     -15.034   4.651  -1.857  1.00 98.63           N  
ATOM    690  H   ILE A  48     -14.972   4.008  -2.633  1.00 98.63           H  
ATOM    691  CA  ILE A  48     -15.079   4.163  -0.477  1.00 98.63           C  
ATOM    692  HA  ILE A  48     -15.775   4.820   0.044  1.00 98.63           H  
ATOM    693  C   ILE A  48     -13.727   4.310   0.237  1.00 98.63           C  
ATOM    694  CB  ILE A  48     -15.694   2.756  -0.376  1.00 98.63           C  
ATOM    695  HB  ILE A  48     -16.607   2.747  -0.971  1.00 98.63           H  
ATOM    696  O   ILE A  48     -13.729   4.513   1.449  1.00 98.63           O  
ATOM    697  CG1 ILE A  48     -16.053   2.416   1.084  1.00 98.63           C  
ATOM    698 HG12 ILE A  48     -16.464   3.294   1.581  1.00 98.63           H  
ATOM    699 HG13 ILE A  48     -15.154   2.115   1.620  1.00 98.63           H  
ATOM    700  CG2 ILE A  48     -14.737   1.699  -0.921  1.00 98.63           C  
ATOM    701 HG21 ILE A  48     -13.866   1.626  -0.270  1.00 98.63           H  
ATOM    702 HG22 ILE A  48     -14.417   2.016  -1.914  1.00 98.63           H  
ATOM    703 HG23 ILE A  48     -15.220   0.725  -0.996  1.00 98.63           H  
ATOM    704  CD1 ILE A  48     -17.089   1.295   1.180  1.00 98.63           C  
ATOM    705 HD11 ILE A  48     -16.953   0.555   0.392  1.00 98.63           H  
ATOM    706 HD12 ILE A  48     -17.028   0.824   2.162  1.00 98.63           H  
ATOM    707 HD13 ILE A  48     -18.084   1.721   1.059  1.00 98.63           H  
ATOM    708  N   VAL A  49     -12.585   4.269  -0.465  1.00 98.92           N  
ATOM    709  H   VAL A  49     -12.635   4.144  -1.466  1.00 98.92           H  
ATOM    710  CA  VAL A  49     -11.282   4.634   0.128  1.00 98.92           C  
ATOM    711  HA  VAL A  49     -11.089   3.985   0.982  1.00 98.92           H  
ATOM    712  C   VAL A  49     -11.341   6.060   0.674  1.00 98.92           C  
ATOM    713  CB  VAL A  49     -10.110   4.473  -0.872  1.00 98.92           C  
ATOM    714  HB  VAL A  49     -10.385   4.876  -1.846  1.00 98.92           H  
ATOM    715  O   VAL A  49     -11.022   6.275   1.844  1.00 98.92           O  
ATOM    716  CG1 VAL A  49      -8.833   5.197  -0.425  1.00 98.92           C  
ATOM    717 HG11 VAL A  49      -8.543   4.880   0.577  1.00 98.92           H  
ATOM    718 HG12 VAL A  49      -8.021   4.996  -1.123  1.00 98.92           H  
ATOM    719 HG13 VAL A  49      -8.994   6.275  -0.435  1.00 98.92           H  
ATOM    720  CG2 VAL A  49      -9.744   2.997  -1.057  1.00 98.92           C  
ATOM    721 HG21 VAL A  49     -10.575   2.469  -1.524  1.00 98.92           H  
ATOM    722 HG22 VAL A  49      -9.499   2.540  -0.099  1.00 98.92           H  
ATOM    723 HG23 VAL A  49      -8.885   2.915  -1.724  1.00 98.92           H  
ATOM    724  N   GLU A  50     -11.808   7.021  -0.125  1.00 98.84           N  
ATOM    725  H   GLU A  50     -12.051   6.790  -1.078  1.00 98.84           H  
ATOM    726  CA  GLU A  50     -11.933   8.417   0.305  1.00 98.84           C  
ATOM    727  HA  GLU A  50     -10.962   8.779   0.642  1.00 98.84           H  
ATOM    728  C   GLU A  50     -12.916   8.573   1.468  1.00 98.84           C  
ATOM    729  CB  GLU A  50     -12.406   9.295  -0.856  1.00 98.84           C  
ATOM    730  HB2 GLU A  50     -13.344   8.901  -1.246  1.00 98.84           H  
ATOM    731  HB3 GLU A  50     -12.593  10.295  -0.463  1.00 98.84           H  
ATOM    732  O   GLU A  50     -12.655   9.318   2.413  1.00 98.84           O  
ATOM    733  CG  GLU A  50     -11.383   9.412  -1.991  1.00 98.84           C  
ATOM    734  HG2 GLU A  50     -10.424   9.695  -1.556  1.00 98.84           H  
ATOM    735  HG3 GLU A  50     -11.263   8.449  -2.487  1.00 98.84           H  
ATOM    736  CD  GLU A  50     -11.817  10.477  -3.008  1.00 98.84           C  
ATOM    737  OE1 GLU A  50     -10.926  11.229  -3.463  1.00 98.84           O  
ATOM    738  OE2 GLU A  50     -13.043  10.610  -3.234  1.00 98.84           O  
ATOM    739  N   VAL A  51     -14.043   7.857   1.438  1.00 98.60           N  
ATOM    740  H   VAL A  51     -14.227   7.311   0.609  1.00 98.60           H  
ATOM    741  CA  VAL A  51     -15.020   7.850   2.538  1.00 98.60           C  
ATOM    742  HA  VAL A  51     -15.352   8.873   2.717  1.00 98.60           H  
ATOM    743  C   VAL A  51     -14.400   7.374   3.841  1.00 98.60           C  
ATOM    744  CB  VAL A  51     -16.235   6.983   2.168  1.00 98.60           C  
ATOM    745  HB  VAL A  51     -15.905   6.048   1.714  1.00 98.60           H  
ATOM    746  O   VAL A  51     -14.554   8.040   4.862  1.00 98.60           O  
ATOM    747  CG1 VAL A  51     -17.152   6.636   3.344  1.00 98.60           C  
ATOM    748 HG11 VAL A  51     -18.059   6.155   2.979  1.00 98.60           H  
ATOM    749 HG12 VAL A  51     -17.404   7.536   3.904  1.00 98.60           H  
ATOM    750 HG13 VAL A  51     -16.640   5.919   3.986  1.00 98.60           H  
ATOM    751  CG2 VAL A  51     -17.080   7.770   1.183  1.00 98.60           C  
ATOM    752 HG21 VAL A  51     -17.991   7.228   0.933  1.00 98.60           H  
ATOM    753 HG22 VAL A  51     -16.525   7.975   0.268  1.00 98.60           H  
ATOM    754 HG23 VAL A  51     -17.310   8.718   1.671  1.00 98.60           H  
ATOM    755  N   LEU A  52     -13.697   6.244   3.806  1.00 98.87           N  
ATOM    756  H   LEU A  52     -13.578   5.782   2.915  1.00 98.87           H  
ATOM    757  CA  LEU A  52     -13.068   5.658   4.984  1.00 98.87           C  
ATOM    758  HA  LEU A  52     -13.812   5.543   5.772  1.00 98.87           H  
ATOM    759  C   LEU A  52     -11.978   6.584   5.541  1.00 98.87           C  
ATOM    760  CB  LEU A  52     -12.503   4.281   4.595  1.00 98.87           C  
ATOM    761  HB2 LEU A  52     -11.864   3.916   5.400  1.00 98.87           H  
ATOM    762  HB3 LEU A  52     -11.874   4.408   3.714  1.00 98.87           H  
ATOM    763  O   LEU A  52     -11.936   6.824   6.745  1.00 98.87           O  
ATOM    764  CG  LEU A  52     -13.570   3.209   4.299  1.00 98.87           C  
ATOM    765  HG  LEU A  52     -14.330   3.594   3.619  1.00 98.87           H  
ATOM    766  CD1 LEU A  52     -12.891   2.001   3.652  1.00 98.87           C  
ATOM    767 HD11 LEU A  52     -12.454   2.309   2.702  1.00 98.87           H  
ATOM    768 HD12 LEU A  52     -12.101   1.634   4.308  1.00 98.87           H  
ATOM    769 HD13 LEU A  52     -13.623   1.217   3.458  1.00 98.87           H  
ATOM    770  CD2 LEU A  52     -14.295   2.740   5.561  1.00 98.87           C  
ATOM    771 HD21 LEU A  52     -14.978   1.926   5.315  1.00 98.87           H  
ATOM    772 HD22 LEU A  52     -14.878   3.566   5.967  1.00 98.87           H  
ATOM    773 HD23 LEU A  52     -13.574   2.413   6.311  1.00 98.87           H  
ATOM    774  N   LEU A  53     -11.125   7.144   4.680  1.00 98.89           N  
ATOM    775  H   LEU A  53     -11.214   6.920   3.699  1.00 98.89           H  
ATOM    776  CA  LEU A  53     -10.052   8.053   5.094  1.00 98.89           C  
ATOM    777  HA  LEU A  53      -9.454   7.575   5.870  1.00 98.89           H  
ATOM    778  C   LEU A  53     -10.585   9.355   5.701  1.00 98.89           C  
ATOM    779  CB  LEU A  53      -9.165   8.359   3.881  1.00 98.89           C  
ATOM    780  HB2 LEU A  53      -9.803   8.659   3.050  1.00 98.89           H  
ATOM    781  HB3 LEU A  53      -8.519   9.204   4.122  1.00 98.89           H  
ATOM    782  O   LEU A  53     -10.064   9.815   6.716  1.00 98.89           O  
ATOM    783  CG  LEU A  53      -8.273   7.187   3.446  1.00 98.89           C  
ATOM    784  HG  LEU A  53      -8.868   6.280   3.335  1.00 98.89           H  
ATOM    785  CD1 LEU A  53      -7.643   7.527   2.103  1.00 98.89           C  
ATOM    786 HD11 LEU A  53      -8.434   7.748   1.387  1.00 98.89           H  
ATOM    787 HD12 LEU A  53      -6.991   8.396   2.196  1.00 98.89           H  
ATOM    788 HD13 LEU A  53      -7.069   6.677   1.733  1.00 98.89           H  
ATOM    789  CD2 LEU A  53      -7.147   6.914   4.445  1.00 98.89           C  
ATOM    790 HD21 LEU A  53      -6.563   7.821   4.607  1.00 98.89           H  
ATOM    791 HD22 LEU A  53      -7.553   6.576   5.398  1.00 98.89           H  
ATOM    792 HD23 LEU A  53      -6.491   6.139   4.050  1.00 98.89           H  
ATOM    793  N   ASN A  54     -11.644   9.928   5.124  1.00 98.19           N  
ATOM    794  H   ASN A  54     -12.017   9.515   4.281  1.00 98.19           H  
ATOM    795  CA  ASN A  54     -12.285  11.128   5.666  1.00 98.19           C  
ATOM    796  HA  ASN A  54     -11.520  11.884   5.845  1.00 98.19           H  
ATOM    797  C   ASN A  54     -12.967  10.882   7.022  1.00 98.19           C  
ATOM    798  CB  ASN A  54     -13.281  11.670   4.632  1.00 98.19           C  
ATOM    799  HB2 ASN A  54     -13.915  10.858   4.276  1.00 98.19           H  
ATOM    800  HB3 ASN A  54     -13.920  12.413   5.110  1.00 98.19           H  
ATOM    801  O   ASN A  54     -13.105  11.821   7.804  1.00 98.19           O  
ATOM    802  CG  ASN A  54     -12.597  12.360   3.465  1.00 98.19           C  
ATOM    803  ND2 ASN A  54     -13.054  12.134   2.259  1.00 98.19           N  
ATOM    804 HD21 ASN A  54     -13.502  11.238   2.124  1.00 98.19           H  
ATOM    805 HD22 ASN A  54     -12.496  12.525   1.514  1.00 98.19           H  
ATOM    806  OD1 ASN A  54     -11.672  13.138   3.618  1.00 98.19           O  
ATOM    807  N   ASP A  55     -13.360   9.640   7.317  1.00 97.88           N  
ATOM    808  H   ASP A  55     -13.271   8.923   6.611  1.00 97.88           H  
ATOM    809  CA  ASP A  55     -13.927   9.235   8.613  1.00 97.88           C  
ATOM    810  HA  ASP A  55     -14.432  10.099   9.043  1.00 97.88           H  
ATOM    811  C   ASP A  55     -12.850   8.803   9.634  1.00 97.88           C  
ATOM    812  CB  ASP A  55     -14.998   8.156   8.382  1.00 97.88           C  
ATOM    813  HB2 ASP A  55     -14.522   7.180   8.293  1.00 97.88           H  
ATOM    814  HB3 ASP A  55     -15.511   8.360   7.442  1.00 97.88           H  
ATOM    815  O   ASP A  55     -13.161   8.381  10.745  1.00 97.88           O  
ATOM    816  CG  ASP A  55     -16.063   8.140   9.486  1.00 97.88           C  
ATOM    817  OD1 ASP A  55     -16.853   9.114   9.526  1.00 97.88           O  
ATOM    818  OD2 ASP A  55     -16.159   7.131  10.219  1.00 97.88           O  
ATOM    819  N   GLY A  56     -11.563   8.930   9.290  1.00 98.02           N  
ATOM    820  H   GLY A  56     -11.348   9.283   8.369  1.00 98.02           H  
ATOM    821  CA  GLY A  56     -10.455   8.623  10.198  1.00 98.02           C  
ATOM    822  HA2 GLY A  56      -9.600   9.235   9.908  1.00 98.02           H  
ATOM    823  HA3 GLY A  56     -10.733   8.882  11.220  1.00 98.02           H  
ATOM    824  C   GLY A  56     -10.000   7.163  10.177  1.00 98.02           C  
ATOM    825  O   GLY A  56      -9.471   6.669  11.179  1.00 98.02           O  
ATOM    826  N   ALA A  57     -10.182   6.460   9.054  1.00 98.82           N  
ATOM    827  H   ALA A  57     -10.697   6.874   8.289  1.00 98.82           H  
ATOM    828  CA  ALA A  57      -9.492   5.194   8.831  1.00 98.82           C  
ATOM    829  HA  ALA A  57      -9.835   4.486   9.585  1.00 98.82           H  
ATOM    830  C   ALA A  57      -7.974   5.376   8.975  1.00 98.82           C  
ATOM    831  CB  ALA A  57      -9.827   4.623   7.450  1.00 98.82           C  
ATOM    832  HB1 ALA A  57     -10.906   4.501   7.354  1.00 98.82           H  
ATOM    833  HB2 ALA A  57      -9.468   5.298   6.673  1.00 98.82           H  
ATOM    834  HB3 ALA A  57      -9.344   3.653   7.334  1.00 98.82           H  
ATOM    835  O   ALA A  57      -7.388   6.307   8.420  1.00 98.82           O  
ATOM    836  N   ASP A  58      -7.333   4.459   9.693  1.00 98.89           N  
ATOM    837  H   ASP A  58      -7.868   3.714  10.117  1.00 98.89           H  
ATOM    838  CA  ASP A  58      -5.884   4.410   9.818  1.00 98.89           C  
ATOM    839  HA  ASP A  58      -5.520   5.406  10.069  1.00 98.89           H  
ATOM    840  C   ASP A  58      -5.267   4.000   8.476  1.00 98.89           C  
ATOM    841  CB  ASP A  58      -5.485   3.480  10.971  1.00 98.89           C  
ATOM    842  HB2 ASP A  58      -5.919   2.494  10.805  1.00 98.89           H  
ATOM    843  HB3 ASP A  58      -5.903   3.875  11.897  1.00 98.89           H  
ATOM    844  O   ASP A  58      -5.317   2.838   8.058  1.00 98.89           O  
ATOM    845  CG  ASP A  58      -3.965   3.346  11.136  1.00 98.89           C  
ATOM    846  OD1 ASP A  58      -3.216   4.097  10.463  1.00 98.89           O  
ATOM    847  OD2 ASP A  58      -3.564   2.478  11.941  1.00 98.89           O  
ATOM    848  N   VAL A  59      -4.682   4.989   7.800  1.00 98.92           N  
ATOM    849  H   VAL A  59      -4.748   5.915   8.198  1.00 98.92           H  
ATOM    850  CA  VAL A  59      -4.017   4.844   6.501  1.00 98.92           C  
ATOM    851  HA  VAL A  59      -4.746   4.449   5.793  1.00 98.92           H  
ATOM    852  C   VAL A  59      -2.848   3.851   6.544  1.00 98.92           C  
ATOM    853  CB  VAL A  59      -3.584   6.236   6.005  1.00 98.92           C  
ATOM    854  HB  VAL A  59      -4.427   6.917   6.125  1.00 98.92           H  
ATOM    855  O   VAL A  59      -2.542   3.218   5.533  1.00 98.92           O  
ATOM    856  CG1 VAL A  59      -2.403   6.808   6.796  1.00 98.92           C  
ATOM    857 HG11 VAL A  59      -2.615   6.795   7.865  1.00 98.92           H  
ATOM    858 HG12 VAL A  59      -2.222   7.838   6.491  1.00 98.92           H  
ATOM    859 HG13 VAL A  59      -1.501   6.231   6.592  1.00 98.92           H  
ATOM    860  CG2 VAL A  59      -3.233   6.214   4.520  1.00 98.92           C  
ATOM    861 HG21 VAL A  59      -2.415   5.514   4.346  1.00 98.92           H  
ATOM    862 HG22 VAL A  59      -4.103   5.905   3.941  1.00 98.92           H  
ATOM    863 HG23 VAL A  59      -2.932   7.211   4.199  1.00 98.92           H  
ATOM    864  N   ASN A  60      -2.237   3.671   7.720  1.00 98.87           N  
ATOM    865  H   ASN A  60      -2.627   4.127   8.532  1.00 98.87           H  
ATOM    866  CA  ASN A  60      -1.088   2.800   7.960  1.00 98.87           C  
ATOM    867  HA  ASN A  60      -0.713   2.438   7.003  1.00 98.87           H  
ATOM    868  C   ASN A  60      -1.456   1.538   8.747  1.00 98.87           C  
ATOM    869  CB  ASN A  60       0.028   3.625   8.625  1.00 98.87           C  
ATOM    870  HB2 ASN A  60      -0.372   4.138   9.499  1.00 98.87           H  
ATOM    871  HB3 ASN A  60       0.835   2.968   8.951  1.00 98.87           H  
ATOM    872  O   ASN A  60      -0.567   0.864   9.272  1.00 98.87           O  
ATOM    873  CG  ASN A  60       0.628   4.610   7.648  1.00 98.87           C  
ATOM    874  ND2 ASN A  60       0.791   5.858   8.026  1.00 98.87           N  
ATOM    875 HD21 ASN A  60       0.479   6.152   8.940  1.00 98.87           H  
ATOM    876 HD22 ASN A  60       1.102   6.527   7.335  1.00 98.87           H  
ATOM    877  OD1 ASN A  60       0.934   4.261   6.523  1.00 98.87           O  
ATOM    878  N   ALA A  61      -2.746   1.188   8.808  1.00 98.79           N  
ATOM    879  H   ALA A  61      -3.440   1.818   8.432  1.00 98.79           H  
ATOM    880  CA  ALA A  61      -3.193  -0.031   9.465  1.00 98.79           C  
ATOM    881  HA  ALA A  61      -2.992   0.075  10.531  1.00 98.79           H  
ATOM    882  C   ALA A  61      -2.430  -1.250   8.928  1.00 98.79           C  
ATOM    883  CB  ALA A  61      -4.702  -0.204   9.263  1.00 98.79           C  
ATOM    884  HB1 ALA A  61      -5.030  -1.122   9.750  1.00 98.79           H  
ATOM    885  HB2 ALA A  61      -5.227   0.641   9.709  1.00 98.79           H  
ATOM    886  HB3 ALA A  61      -4.929  -0.244   8.198  1.00 98.79           H  
ATOM    887  O   ALA A  61      -2.238  -1.396   7.721  1.00 98.79           O  
ATOM    888  N   LEU A  62      -2.047  -2.152   9.830  1.00 98.60           N  
ATOM    889  H   LEU A  62      -2.234  -1.962  10.804  1.00 98.60           H  
ATOM    890  CA  LEU A  62      -1.312  -3.366   9.493  1.00 98.60           C  
ATOM    891  HA  LEU A  62      -0.968  -3.307   8.460  1.00 98.60           H  
ATOM    892  C   LEU A  62      -2.224  -4.586   9.590  1.00 98.60           C  
ATOM    893  CB  LEU A  62      -0.077  -3.507  10.404  1.00 98.60           C  
ATOM    894  HB2 LEU A  62      -0.420  -3.554  11.437  1.00 98.60           H  
ATOM    895  HB3 LEU A  62       0.417  -4.452  10.176  1.00 98.60           H  
ATOM    896  O   LEU A  62      -2.847  -4.843  10.622  1.00 98.60           O  
ATOM    897  CG  LEU A  62       0.953  -2.367  10.281  1.00 98.60           C  
ATOM    898  HG  LEU A  62       0.464  -1.410  10.464  1.00 98.60           H  
ATOM    899  CD1 LEU A  62       2.054  -2.551  11.326  1.00 98.60           C  
ATOM    900 HD11 LEU A  62       1.618  -2.518  12.325  1.00 98.60           H  
ATOM    901 HD12 LEU A  62       2.774  -1.739  11.233  1.00 98.60           H  
ATOM    902 HD13 LEU A  62       2.562  -3.503  11.175  1.00 98.60           H  
ATOM    903  CD2 LEU A  62       1.622  -2.338   8.909  1.00 98.60           C  
ATOM    904 HD21 LEU A  62       2.260  -1.457   8.834  1.00 98.60           H  
ATOM    905 HD22 LEU A  62       2.228  -3.231   8.759  1.00 98.60           H  
ATOM    906 HD23 LEU A  62       0.866  -2.282   8.126  1.00 98.60           H  
ATOM    907  N   SER A  63      -2.255  -5.383   8.527  1.00 98.39           N  
ATOM    908  H   SER A  63      -1.809  -5.053   7.683  1.00 98.39           H  
ATOM    909  CA  SER A  63      -2.762  -6.754   8.602  1.00 98.39           C  
ATOM    910  HA  SER A  63      -3.729  -6.731   9.104  1.00 98.39           H  
ATOM    911  C   SER A  63      -1.822  -7.661   9.414  1.00 98.39           C  
ATOM    912  CB  SER A  63      -2.974  -7.310   7.197  1.00 98.39           C  
ATOM    913  HB2 SER A  63      -3.538  -8.240   7.255  1.00 98.39           H  
ATOM    914  HB3 SER A  63      -3.530  -6.587   6.599  1.00 98.39           H  
ATOM    915  O   SER A  63      -0.701  -7.288   9.758  1.00 98.39           O  
ATOM    916  OG  SER A  63      -1.725  -7.562   6.598  1.00 98.39           O  
ATOM    917  HG  SER A  63      -1.389  -6.704   6.331  1.00 98.39           H  
ATOM    918  N   ALA A  64      -2.232  -8.907   9.663  1.00 96.96           N  
ATOM    919  H   ALA A  64      -3.153  -9.181   9.353  1.00 96.96           H  
ATOM    920  CA  ALA A  64      -1.407  -9.904  10.351  1.00 96.96           C  
ATOM    921  HA  ALA A  64      -1.151  -9.519  11.338  1.00 96.96           H  
ATOM    922  C   ALA A  64      -0.076 -10.211   9.632  1.00 96.96           C  
ATOM    923  CB  ALA A  64      -2.245 -11.178  10.523  1.00 96.96           C  
ATOM    924  HB1 ALA A  64      -3.134 -10.955  11.113  1.00 96.96           H  
ATOM    925  HB2 ALA A  64      -1.656 -11.930  11.047  1.00 96.96           H  
ATOM    926  HB3 ALA A  64      -2.539 -11.568   9.548  1.00 96.96           H  
ATOM    927  O   ALA A  64       0.855 -10.697  10.265  1.00 96.96           O  
ATOM    928  N   GLY A  65       0.020  -9.928   8.327  1.00 96.49           N  
ATOM    929  H   GLY A  65      -0.768  -9.481   7.881  1.00 96.49           H  
ATOM    930  CA  GLY A  65       1.257 -10.052   7.550  1.00 96.49           C  
ATOM    931  HA2 GLY A  65       1.011 -10.348   6.531  1.00 96.49           H  
ATOM    932  HA3 GLY A  65       1.889 -10.826   7.984  1.00 96.49           H  
ATOM    933  C   GLY A  65       2.084  -8.766   7.476  1.00 96.49           C  
ATOM    934  O   GLY A  65       2.984  -8.692   6.651  1.00 96.49           O  
ATOM    935  N   GLY A  66       1.755  -7.722   8.244  1.00 98.12           N  
ATOM    936  H   GLY A  66       0.998  -7.812   8.907  1.00 98.12           H  
ATOM    937  CA  GLY A  66       2.406  -6.409   8.130  1.00 98.12           C  
ATOM    938  HA2 GLY A  66       3.488  -6.536   8.168  1.00 98.12           H  
ATOM    939  HA3 GLY A  66       2.104  -5.790   8.974  1.00 98.12           H  
ATOM    940  C   GLY A  66       2.065  -5.648   6.841  1.00 98.12           C  
ATOM    941  O   GLY A  66       2.652  -4.610   6.562  1.00 98.12           O  
ATOM    942  N   VAL A  67       1.122  -6.150   6.041  1.00 98.76           N  
ATOM    943  H   VAL A  67       0.723  -7.043   6.292  1.00 98.76           H  
ATOM    944  CA  VAL A  67       0.671  -5.490   4.808  1.00 98.76           C  
ATOM    945  HA  VAL A  67       1.547  -5.147   4.257  1.00 98.76           H  
ATOM    946  C   VAL A  67      -0.178  -4.277   5.176  1.00 98.76           C  
ATOM    947  CB  VAL A  67      -0.115  -6.466   3.909  1.00 98.76           C  
ATOM    948  HB  VAL A  67      -1.055  -6.734   4.392  1.00 98.76           H  
ATOM    949  O   VAL A  67      -1.053  -4.421   6.028  1.00 98.76           O  
ATOM    950  CG1 VAL A  67      -0.471  -5.853   2.559  1.00 98.76           C  
ATOM    951 HG11 VAL A  67       0.446  -5.610   2.022  1.00 98.76           H  
ATOM    952 HG12 VAL A  67      -1.038  -6.573   1.968  1.00 98.76           H  
ATOM    953 HG13 VAL A  67      -1.078  -4.959   2.696  1.00 98.76           H  
ATOM    954  CG2 VAL A  67       0.672  -7.754   3.630  1.00 98.76           C  
ATOM    955 HG21 VAL A  67       1.625  -7.514   3.158  1.00 98.76           H  
ATOM    956 HG22 VAL A  67       0.105  -8.405   2.966  1.00 98.76           H  
ATOM    957 HG23 VAL A  67       0.868  -8.298   4.555  1.00 98.76           H  
ATOM    958  N   THR A  68       0.070  -3.141   4.518  1.00 98.92           N  
ATOM    959  H   THR A  68       0.811  -3.167   3.832  1.00 98.92           H  
ATOM    960  CA  THR A  68      -0.713  -1.891   4.617  1.00 98.92           C  
ATOM    961  HA  THR A  68      -1.309  -1.928   5.528  1.00 98.92           H  
ATOM    962  C   THR A  68      -1.671  -1.740   3.425  1.00 98.92           C  
ATOM    963  CB  THR A  68       0.184  -0.633   4.686  1.00 98.92           C  
ATOM    964  HB  THR A  68      -0.445   0.243   4.841  1.00 98.92           H  
ATOM    965  O   THR A  68      -1.490  -2.411   2.401  1.00 98.92           O  
ATOM    966  CG2 THR A  68       1.212  -0.648   5.810  1.00 98.92           C  
ATOM    967 HG21 THR A  68       1.865   0.221   5.731  1.00 98.92           H  
ATOM    968 HG22 THR A  68       0.681  -0.575   6.760  1.00 98.92           H  
ATOM    969 HG23 THR A  68       1.811  -1.558   5.790  1.00 98.92           H  
ATOM    970  OG1 THR A  68       0.888  -0.434   3.480  1.00 98.92           O  
ATOM    971  HG1 THR A  68       1.410   0.361   3.608  1.00 98.92           H  
ATOM    972  N   PRO A  69      -2.652  -0.820   3.469  1.00 98.94           N  
ATOM    973  CA  PRO A  69      -3.458  -0.480   2.296  1.00 98.94           C  
ATOM    974  HA  PRO A  69      -4.054  -1.349   2.018  1.00 98.94           H  
ATOM    975  C   PRO A  69      -2.622  -0.049   1.081  1.00 98.94           C  
ATOM    976  CB  PRO A  69      -4.390   0.640   2.763  1.00 98.94           C  
ATOM    977  HB2 PRO A  69      -5.349   0.596   2.248  1.00 98.94           H  
ATOM    978  HB3 PRO A  69      -3.919   1.611   2.612  1.00 98.94           H  
ATOM    979  O   PRO A  69      -2.945  -0.433  -0.042  1.00 98.94           O  
ATOM    980  CG  PRO A  69      -4.530   0.381   4.263  1.00 98.94           C  
ATOM    981  HG2 PRO A  69      -5.268  -0.401   4.439  1.00 98.94           H  
ATOM    982  HG3 PRO A  69      -4.784   1.289   4.811  1.00 98.94           H  
ATOM    983  CD  PRO A  69      -3.144  -0.120   4.648  1.00 98.94           C  
ATOM    984  HD2 PRO A  69      -2.502   0.731   4.876  1.00 98.94           H  
ATOM    985  HD3 PRO A  69      -3.219  -0.783   5.510  1.00 98.94           H  
ATOM    986  N   LEU A  70      -1.514   0.674   1.297  1.00 98.96           N  
ATOM    987  H   LEU A  70      -1.300   0.960   2.242  1.00 98.96           H  
ATOM    988  CA  LEU A  70      -0.633   1.128   0.216  1.00 98.96           C  
ATOM    989  HA  LEU A  70      -1.252   1.619  -0.534  1.00 98.96           H  
ATOM    990  C   LEU A  70       0.068  -0.040  -0.493  1.00 98.96           C  
ATOM    991  CB  LEU A  70       0.363   2.162   0.773  1.00 98.96           C  
ATOM    992  HB2 LEU A  70      -0.199   2.985   1.215  1.00 98.96           H  
ATOM    993  HB3 LEU A  70       0.958   1.695   1.558  1.00 98.96           H  
ATOM    994  O   LEU A  70       0.160  -0.031  -1.718  1.00 98.96           O  
ATOM    995  CG  LEU A  70       1.321   2.735  -0.288  1.00 98.96           C  
ATOM    996  HG  LEU A  70       1.903   1.919  -0.717  1.00 98.96           H  
ATOM    997  CD1 LEU A  70       0.593   3.462  -1.417  1.00 98.96           C  
ATOM    998 HD11 LEU A  70       1.334   3.896  -2.088  1.00 98.96           H  
ATOM    999 HD12 LEU A  70      -0.032   4.261  -1.018  1.00 98.96           H  
ATOM   1000 HD13 LEU A  70      -0.017   2.763  -1.989  1.00 98.96           H  
ATOM   1001  CD2 LEU A  70       2.295   3.719   0.346  1.00 98.96           C  
ATOM   1002 HD21 LEU A  70       3.040   4.012  -0.393  1.00 98.96           H  
ATOM   1003 HD22 LEU A  70       2.802   3.254   1.191  1.00 98.96           H  
ATOM   1004 HD23 LEU A  70       1.770   4.609   0.693  1.00 98.96           H  
ATOM   1005  N   HIS A  71       0.487  -1.079   0.239  1.00 98.94           N  
ATOM   1006  H   HIS A  71       0.379  -1.043   1.243  1.00 98.94           H  
ATOM   1007  CA  HIS A  71       1.007  -2.304  -0.379  1.00 98.94           C  
ATOM   1008  HA  HIS A  71       1.897  -2.068  -0.961  1.00 98.94           H  
ATOM   1009  C   HIS A  71      -0.020  -2.939  -1.326  1.00 98.94           C  
ATOM   1010  CB  HIS A  71       1.364  -3.335   0.696  1.00 98.94           C  
ATOM   1011  HB2 HIS A  71       1.503  -4.303   0.215  1.00 98.94           H  
ATOM   1012  HB3 HIS A  71       0.525  -3.434   1.385  1.00 98.94           H  
ATOM   1013  O   HIS A  71       0.333  -3.349  -2.429  1.00 98.94           O  
ATOM   1014  CG  HIS A  71       2.605  -3.050   1.491  1.00 98.94           C  
ATOM   1015  CD2 HIS A  71       3.882  -3.402   1.154  1.00 98.94           C  
ATOM   1016  HD2 HIS A  71       4.203  -3.891   0.246  1.00 98.94           H  
ATOM   1017  ND1 HIS A  71       2.658  -2.493   2.747  1.00 98.94           N  
ATOM   1018  HD1 HIS A  71       1.940  -1.928   3.178  1.00 98.94           H  
ATOM   1019  CE1 HIS A  71       3.931  -2.525   3.164  1.00 98.94           C  
ATOM   1020  HE1 HIS A  71       4.297  -2.125   4.098  1.00 98.94           H  
ATOM   1021  NE2 HIS A  71       4.708  -3.063   2.220  1.00 98.94           N  
ATOM   1022  N   LEU A  72      -1.289  -3.022  -0.907  1.00 98.93           N  
ATOM   1023  H   LEU A  72      -1.521  -2.623  -0.008  1.00 98.93           H  
ATOM   1024  CA  LEU A  72      -2.350  -3.642  -1.705  1.00 98.93           C  
ATOM   1025  HA  LEU A  72      -1.989  -4.600  -2.081  1.00 98.93           H  
ATOM   1026  C   LEU A  72      -2.686  -2.807  -2.943  1.00 98.93           C  
ATOM   1027  CB  LEU A  72      -3.599  -3.887  -0.839  1.00 98.93           C  
ATOM   1028  HB2 LEU A  72      -4.392  -4.278  -1.476  1.00 98.93           H  
ATOM   1029  HB3 LEU A  72      -3.938  -2.932  -0.437  1.00 98.93           H  
ATOM   1030  O   LEU A  72      -2.785  -3.368  -4.030  1.00 98.93           O  
ATOM   1031  CG  LEU A  72      -3.373  -4.867   0.326  1.00 98.93           C  
ATOM   1032  HG  LEU A  72      -2.555  -4.501   0.947  1.00 98.93           H  
ATOM   1033  CD1 LEU A  72      -4.618  -4.957   1.207  1.00 98.93           C  
ATOM   1034 HD11 LEU A  72      -4.398  -5.575   2.078  1.00 98.93           H  
ATOM   1035 HD12 LEU A  72      -5.446  -5.406   0.659  1.00 98.93           H  
ATOM   1036 HD13 LEU A  72      -4.899  -3.955   1.532  1.00 98.93           H  
ATOM   1037  CD2 LEU A  72      -3.037  -6.285  -0.146  1.00 98.93           C  
ATOM   1038 HD21 LEU A  72      -2.966  -6.954   0.712  1.00 98.93           H  
ATOM   1039 HD22 LEU A  72      -3.812  -6.652  -0.819  1.00 98.93           H  
ATOM   1040 HD23 LEU A  72      -2.076  -6.286  -0.660  1.00 98.93           H  
ATOM   1041  N   ALA A  73      -2.802  -1.484  -2.803  1.00 98.96           N  
ATOM   1042  H   ALA A  73      -2.715  -1.079  -1.882  1.00 98.96           H  
ATOM   1043  CA  ALA A  73      -3.049  -0.589  -3.932  1.00 98.96           C  
ATOM   1044  HA  ALA A  73      -3.962  -0.904  -4.439  1.00 98.96           H  
ATOM   1045  C   ALA A  73      -1.905  -0.638  -4.959  1.00 98.96           C  
ATOM   1046  CB  ALA A  73      -3.263   0.827  -3.392  1.00 98.96           C  
ATOM   1047  HB1 ALA A  73      -4.079   0.826  -2.669  1.00 98.96           H  
ATOM   1048  HB2 ALA A  73      -3.523   1.495  -4.214  1.00 98.96           H  
ATOM   1049  HB3 ALA A  73      -2.357   1.191  -2.908  1.00 98.96           H  
ATOM   1050  O   ALA A  73      -2.157  -0.794  -6.154  1.00 98.96           O  
ATOM   1051  N   ALA A  74      -0.653  -0.599  -4.485  1.00 98.95           N  
ATOM   1052  H   ALA A  74      -0.510  -0.452  -3.496  1.00 98.95           H  
ATOM   1053  CA  ALA A  74       0.531  -0.695  -5.331  1.00 98.95           C  
ATOM   1054  HA  ALA A  74       0.458   0.063  -6.111  1.00 98.95           H  
ATOM   1055  C   ALA A  74       0.637  -2.058  -6.029  1.00 98.95           C  
ATOM   1056  CB  ALA A  74       1.770  -0.404  -4.478  1.00 98.95           C  
ATOM   1057  HB1 ALA A  74       1.856  -1.134  -3.673  1.00 98.95           H  
ATOM   1058  HB2 ALA A  74       1.699   0.597  -4.054  1.00 98.95           H  
ATOM   1059  HB3 ALA A  74       2.665  -0.458  -5.099  1.00 98.95           H  
ATOM   1060  O   ALA A  74       0.927  -2.114  -7.215  1.00 98.95           O  
ATOM   1061  N   LEU A  75       0.348  -3.160  -5.330  1.00 98.86           N  
ATOM   1062  H   LEU A  75       0.152  -3.063  -4.344  1.00 98.86           H  
ATOM   1063  CA  LEU A  75       0.320  -4.502  -5.919  1.00 98.86           C  
ATOM   1064  HA  LEU A  75       1.282  -4.690  -6.395  1.00 98.86           H  
ATOM   1065  C   LEU A  75      -0.774  -4.646  -6.988  1.00 98.86           C  
ATOM   1066  CB  LEU A  75       0.092  -5.509  -4.778  1.00 98.86           C  
ATOM   1067  HB2 LEU A  75      -0.837  -5.246  -4.272  1.00 98.86           H  
ATOM   1068  HB3 LEU A  75       0.901  -5.406  -4.054  1.00 98.86           H  
ATOM   1069  O   LEU A  75      -0.560  -5.282  -8.021  1.00 98.86           O  
ATOM   1070  CG  LEU A  75      -0.000  -6.981  -5.214  1.00 98.86           C  
ATOM   1071  HG  LEU A  75      -0.778  -7.105  -5.968  1.00 98.86           H  
ATOM   1072  CD1 LEU A  75       1.325  -7.496  -5.779  1.00 98.86           C  
ATOM   1073 HD11 LEU A  75       1.590  -6.928  -6.671  1.00 98.86           H  
ATOM   1074 HD12 LEU A  75       2.113  -7.352  -5.040  1.00 98.86           H  
ATOM   1075 HD13 LEU A  75       1.251  -8.558  -6.011  1.00 98.86           H  
ATOM   1076  CD2 LEU A  75      -0.376  -7.849  -4.014  1.00 98.86           C  
ATOM   1077 HD21 LEU A  75      -1.333  -7.516  -3.615  1.00 98.86           H  
ATOM   1078 HD22 LEU A  75       0.384  -7.757  -3.238  1.00 98.86           H  
ATOM   1079 HD23 LEU A  75      -0.463  -8.893  -4.317  1.00 98.86           H  
ATOM   1080  N   CYS A  76      -1.962  -4.105  -6.729  1.00 98.84           N  
ATOM   1081  H   CYS A  76      -2.098  -3.633  -5.847  1.00 98.84           H  
ATOM   1082  CA  CYS A  76      -3.124  -4.277  -7.595  1.00 98.84           C  
ATOM   1083  HA  CYS A  76      -3.067  -5.257  -8.069  1.00 98.84           H  
ATOM   1084  C   CYS A  76      -3.193  -3.275  -8.755  1.00 98.84           C  
ATOM   1085  CB  CYS A  76      -4.389  -4.259  -6.733  1.00 98.84           C  
ATOM   1086  HB2 CYS A  76      -5.262  -4.224  -7.385  1.00 98.84           H  
ATOM   1087  HB3 CYS A  76      -4.386  -3.373  -6.099  1.00 98.84           H  
ATOM   1088  O   CYS A  76      -4.014  -3.476  -9.645  1.00 98.84           O  
ATOM   1089  SG  CYS A  76      -4.469  -5.761  -5.712  1.00 98.84           S  
ATOM   1090  HG  CYS A  76      -4.926  -6.556  -6.684  1.00 98.84           H  
ATOM   1091  N   GLY A  77      -2.324  -2.261  -8.792  1.00 98.85           N  
ATOM   1092  H   GLY A  77      -1.693  -2.124  -8.015  1.00 98.85           H  
ATOM   1093  CA  GLY A  77      -2.270  -1.304  -9.900  1.00 98.85           C  
ATOM   1094  HA2 GLY A  77      -1.262  -0.894  -9.968  1.00 98.85           H  
ATOM   1095  HA3 GLY A  77      -2.478  -1.816 -10.840  1.00 98.85           H  
ATOM   1096  C   GLY A  77      -3.260  -0.144  -9.780  1.00 98.85           C  
ATOM   1097  O   GLY A  77      -3.593   0.477 -10.783  1.00 98.85           O  
ATOM   1098  N   HIS A  78      -3.744   0.161  -8.574  1.00 98.89           N  
ATOM   1099  H   HIS A  78      -3.385  -0.335  -7.771  1.00 98.89           H  
ATOM   1100  CA  HIS A  78      -4.753   1.206  -8.367  1.00 98.89           C  
ATOM   1101  HA  HIS A  78      -5.360   1.294  -9.268  1.00 98.89           H  
ATOM   1102  C   HIS A  78      -4.097   2.570  -8.132  1.00 98.89           C  
ATOM   1103  CB  HIS A  78      -5.704   0.798  -7.238  1.00 98.89           C  
ATOM   1104  HB2 HIS A  78      -5.148   0.722  -6.304  1.00 98.89           H  
ATOM   1105  HB3 HIS A  78      -6.458   1.577  -7.131  1.00 98.89           H  
ATOM   1106  O   HIS A  78      -3.983   3.016  -6.989  1.00 98.89           O  
ATOM   1107  CG  HIS A  78      -6.416  -0.504  -7.492  1.00 98.89           C  
ATOM   1108  CD2 HIS A  78      -6.457  -1.559  -6.635  1.00 98.89           C  
ATOM   1109  HD2 HIS A  78      -5.952  -1.611  -5.682  1.00 98.89           H  
ATOM   1110  ND1 HIS A  78      -7.129  -0.839  -8.640  1.00 98.89           N  
ATOM   1111  CE1 HIS A  78      -7.586  -2.084  -8.446  1.00 98.89           C  
ATOM   1112  HE1 HIS A  78      -8.192  -2.626  -9.157  1.00 98.89           H  
ATOM   1113  NE2 HIS A  78      -7.220  -2.534  -7.233  1.00 98.89           N  
ATOM   1114  HE2 HIS A  78      -7.468  -3.423  -6.822  1.00 98.89           H  
ATOM   1115  N   LEU A  79      -3.651   3.216  -9.213  1.00 98.92           N  
ATOM   1116  H   LEU A  79      -3.745   2.749 -10.104  1.00 98.92           H  
ATOM   1117  CA  LEU A  79      -2.896   4.479  -9.188  1.00 98.92           C  
ATOM   1118  HA  LEU A  79      -1.930   4.287  -8.720  1.00 98.92           H  
ATOM   1119  C   LEU A  79      -3.578   5.580  -8.360  1.00 98.92           C  
ATOM   1120  CB  LEU A  79      -2.658   4.932 -10.641  1.00 98.92           C  
ATOM   1121  HB2 LEU A  79      -3.624   5.035 -11.136  1.00 98.92           H  
ATOM   1122  HB3 LEU A  79      -2.098   4.157 -11.165  1.00 98.92           H  
ATOM   1123  O   LEU A  79      -2.967   6.119  -7.441  1.00 98.92           O  
ATOM   1124  CG  LEU A  79      -1.903   6.270 -10.788  1.00 98.92           C  
ATOM   1125  HG  LEU A  79      -2.449   7.062 -10.276  1.00 98.92           H  
ATOM   1126  CD1 LEU A  79      -0.488   6.193 -10.214  1.00 98.92           C  
ATOM   1127 HD11 LEU A  79       0.057   5.368 -10.673  1.00 98.92           H  
ATOM   1128 HD12 LEU A  79      -0.524   6.075  -9.131  1.00 98.92           H  
ATOM   1129 HD13 LEU A  79       0.036   7.120 -10.444  1.00 98.92           H  
ATOM   1130  CD2 LEU A  79      -1.811   6.637 -12.266  1.00 98.92           C  
ATOM   1131 HD21 LEU A  79      -1.263   7.571 -12.386  1.00 98.92           H  
ATOM   1132 HD22 LEU A  79      -1.302   5.854 -12.828  1.00 98.92           H  
ATOM   1133 HD23 LEU A  79      -2.810   6.773 -12.680  1.00 98.92           H  
ATOM   1134  N   GLU A  80      -4.854   5.864  -8.619  1.00 98.88           N  
ATOM   1135  H   GLU A  80      -5.296   5.437  -9.421  1.00 98.88           H  
ATOM   1136  CA  GLU A  80      -5.592   6.927  -7.915  1.00 98.88           C  
ATOM   1137  HA  GLU A  80      -5.074   7.878  -8.044  1.00 98.88           H  
ATOM   1138  C   GLU A  80      -5.690   6.649  -6.404  1.00 98.88           C  
ATOM   1139  CB  GLU A  80      -7.002   7.049  -8.514  1.00 98.88           C  
ATOM   1140  HB2 GLU A  80      -7.565   7.787  -7.942  1.00 98.88           H  
ATOM   1141  HB3 GLU A  80      -7.503   6.086  -8.415  1.00 98.88           H  
ATOM   1142  O   GLU A  80      -5.575   7.551  -5.574  1.00 98.88           O  
ATOM   1143  CG  GLU A  80      -6.991   7.478  -9.991  1.00 98.88           C  
ATOM   1144  HG2 GLU A  80      -6.556   8.474 -10.063  1.00 98.88           H  
ATOM   1145  HG3 GLU A  80      -6.364   6.795 -10.564  1.00 98.88           H  
ATOM   1146  CD  GLU A  80      -8.401   7.466 -10.599  1.00 98.88           C  
ATOM   1147  OE1 GLU A  80      -8.821   8.512 -11.145  1.00 98.88           O  
ATOM   1148  OE2 GLU A  80      -9.039   6.390 -10.534  1.00 98.88           O  
ATOM   1149  N   ILE A  81      -5.827   5.377  -6.018  1.00 98.96           N  
ATOM   1150  H   ILE A  81      -5.834   4.668  -6.738  1.00 98.96           H  
ATOM   1151  CA  ILE A  81      -5.841   4.972  -4.608  1.00 98.96           C  
ATOM   1152  HA  ILE A  81      -6.504   5.646  -4.066  1.00 98.96           H  
ATOM   1153  C   ILE A  81      -4.453   5.129  -3.982  1.00 98.96           C  
ATOM   1154  CB  ILE A  81      -6.391   3.539  -4.461  1.00 98.96           C  
ATOM   1155  HB  ILE A  81      -5.849   2.886  -5.146  1.00 98.96           H  
ATOM   1156  O   ILE A  81      -4.359   5.570  -2.838  1.00 98.96           O  
ATOM   1157  CG1 ILE A  81      -7.887   3.527  -4.841  1.00 98.96           C  
ATOM   1158 HG12 ILE A  81      -8.000   3.898  -5.860  1.00 98.96           H  
ATOM   1159 HG13 ILE A  81      -8.436   4.195  -4.178  1.00 98.96           H  
ATOM   1160  CG2 ILE A  81      -6.185   2.992  -3.038  1.00 98.96           C  
ATOM   1161 HG21 ILE A  81      -5.122   2.962  -2.795  1.00 98.96           H  
ATOM   1162 HG22 ILE A  81      -6.694   3.627  -2.313  1.00 98.96           H  
ATOM   1163 HG23 ILE A  81      -6.554   1.969  -2.972  1.00 98.96           H  
ATOM   1164  CD1 ILE A  81      -8.534   2.143  -4.788  1.00 98.96           C  
ATOM   1165 HD11 ILE A  81      -7.883   1.415  -5.271  1.00 98.96           H  
ATOM   1166 HD12 ILE A  81      -8.717   1.837  -3.758  1.00 98.96           H  
ATOM   1167 HD13 ILE A  81      -9.490   2.189  -5.310  1.00 98.96           H  
ATOM   1168  N   VAL A  82      -3.376   4.799  -4.704  1.00 98.97           N  
ATOM   1169  H   VAL A  82      -3.516   4.477  -5.651  1.00 98.97           H  
ATOM   1170  CA  VAL A  82      -2.001   5.059  -4.246  1.00 98.97           C  
ATOM   1171  HA  VAL A  82      -1.836   4.530  -3.307  1.00 98.97           H  
ATOM   1172  C   VAL A  82      -1.822   6.547  -3.942  1.00 98.97           C  
ATOM   1173  CB  VAL A  82      -0.961   4.558  -5.273  1.00 98.97           C  
ATOM   1174  HB  VAL A  82      -1.242   4.874  -6.278  1.00 98.97           H  
ATOM   1175  O   VAL A  82      -1.371   6.891  -2.850  1.00 98.97           O  
ATOM   1176  CG1 VAL A  82       0.450   5.098  -5.009  1.00 98.97           C  
ATOM   1177 HG11 VAL A  82       1.156   4.669  -5.719  1.00 98.97           H  
ATOM   1178 HG12 VAL A  82       0.467   6.178  -5.157  1.00 98.97           H  
ATOM   1179 HG13 VAL A  82       0.765   4.867  -3.991  1.00 98.97           H  
ATOM   1180  CG2 VAL A  82      -0.900   3.026  -5.263  1.00 98.97           C  
ATOM   1181 HG21 VAL A  82      -0.626   2.664  -4.272  1.00 98.97           H  
ATOM   1182 HG22 VAL A  82      -1.869   2.615  -5.549  1.00 98.97           H  
ATOM   1183 HG23 VAL A  82      -0.160   2.684  -5.986  1.00 98.97           H  
ATOM   1184  N   GLU A  83      -2.229   7.431  -4.854  1.00 98.94           N  
ATOM   1185  H   GLU A  83      -2.601   7.090  -5.728  1.00 98.94           H  
ATOM   1186  CA  GLU A  83      -2.124   8.882  -4.668  1.00 98.94           C  
ATOM   1187  HA  GLU A  83      -1.082   9.146  -4.487  1.00 98.94           H  
ATOM   1188  C   GLU A  83      -2.934   9.381  -3.464  1.00 98.94           C  
ATOM   1189  CB  GLU A  83      -2.595   9.606  -5.934  1.00 98.94           C  
ATOM   1190  HB2 GLU A  83      -2.636  10.674  -5.721  1.00 98.94           H  
ATOM   1191  HB3 GLU A  83      -3.599   9.266  -6.189  1.00 98.94           H  
ATOM   1192  O   GLU A  83      -2.425  10.158  -2.651  1.00 98.94           O  
ATOM   1193  CG  GLU A  83      -1.653   9.390  -7.124  1.00 98.94           C  
ATOM   1194  HG2 GLU A  83      -0.651   9.690  -6.817  1.00 98.94           H  
ATOM   1195  HG3 GLU A  83      -1.623   8.335  -7.396  1.00 98.94           H  
ATOM   1196  CD  GLU A  83      -2.081  10.225  -8.338  1.00 98.94           C  
ATOM   1197  OE1 GLU A  83      -1.167  10.776  -8.994  1.00 98.94           O  
ATOM   1198  OE2 GLU A  83      -3.304  10.385  -8.544  1.00 98.94           O  
ATOM   1199  N   VAL A  84      -4.174   8.908  -3.301  1.00 98.91           N  
ATOM   1200  H   VAL A  84      -4.555   8.317  -4.026  1.00 98.91           H  
ATOM   1201  CA  VAL A  84      -5.028   9.276  -2.162  1.00 98.91           C  
ATOM   1202  HA  VAL A  84      -5.064  10.363  -2.099  1.00 98.91           H  
ATOM   1203  C   VAL A  84      -4.439   8.785  -0.836  1.00 98.91           C  
ATOM   1204  CB  VAL A  84      -6.467   8.768  -2.381  1.00 98.91           C  
ATOM   1205  HB  VAL A  84      -6.440   7.728  -2.706  1.00 98.91           H  
ATOM   1206  O   VAL A  84      -4.381   9.552   0.128  1.00 98.91           O  
ATOM   1207  CG1 VAL A  84      -7.320   8.847  -1.112  1.00 98.91           C  
ATOM   1208 HG11 VAL A  84      -6.928   8.147  -0.374  1.00 98.91           H  
ATOM   1209 HG12 VAL A  84      -8.344   8.554  -1.343  1.00 98.91           H  
ATOM   1210 HG13 VAL A  84      -7.317   9.859  -0.708  1.00 98.91           H  
ATOM   1211  CG2 VAL A  84      -7.169   9.614  -3.448  1.00 98.91           C  
ATOM   1212 HG21 VAL A  84      -6.630   9.560  -4.394  1.00 98.91           H  
ATOM   1213 HG22 VAL A  84      -8.181   9.242  -3.610  1.00 98.91           H  
ATOM   1214 HG23 VAL A  84      -7.231  10.655  -3.132  1.00 98.91           H  
ATOM   1215  N   LEU A  85      -3.953   7.544  -0.770  1.00 98.97           N  
ATOM   1216  H   LEU A  85      -3.999   6.967  -1.598  1.00 98.97           H  
ATOM   1217  CA  LEU A  85      -3.315   7.004   0.433  1.00 98.97           C  
ATOM   1218  HA  LEU A  85      -4.006   7.095   1.272  1.00 98.97           H  
ATOM   1219  C   LEU A  85      -2.064   7.816   0.807  1.00 98.97           C  
ATOM   1220  CB  LEU A  85      -2.976   5.519   0.209  1.00 98.97           C  
ATOM   1221  HB2 LEU A  85      -2.438   5.432  -0.735  1.00 98.97           H  
ATOM   1222  HB3 LEU A  85      -2.304   5.185   0.999  1.00 98.97           H  
ATOM   1223  O   LEU A  85      -1.911   8.208   1.964  1.00 98.97           O  
ATOM   1224  CG  LEU A  85      -4.191   4.571   0.183  1.00 98.97           C  
ATOM   1225  HG  LEU A  85      -4.952   4.935  -0.507  1.00 98.97           H  
ATOM   1226  CD1 LEU A  85      -3.727   3.186  -0.267  1.00 98.97           C  
ATOM   1227 HD11 LEU A  85      -3.273   3.262  -1.255  1.00 98.97           H  
ATOM   1228 HD12 LEU A  85      -2.992   2.805   0.443  1.00 98.97           H  
ATOM   1229 HD13 LEU A  85      -4.577   2.507  -0.322  1.00 98.97           H  
ATOM   1230  CD2 LEU A  85      -4.837   4.404   1.559  1.00 98.97           C  
ATOM   1231 HD21 LEU A  85      -5.658   3.691   1.493  1.00 98.97           H  
ATOM   1232 HD22 LEU A  85      -4.100   4.051   2.280  1.00 98.97           H  
ATOM   1233 HD23 LEU A  85      -5.235   5.362   1.894  1.00 98.97           H  
ATOM   1234  N   LEU A  86      -1.202   8.135  -0.164  1.00 98.94           N  
ATOM   1235  H   LEU A  86      -1.387   7.799  -1.098  1.00 98.94           H  
ATOM   1236  CA  LEU A  86      -0.004   8.957   0.055  1.00 98.94           C  
ATOM   1237  HA  LEU A  86       0.600   8.510   0.844  1.00 98.94           H  
ATOM   1238  C   LEU A  86      -0.361  10.372   0.527  1.00 98.94           C  
ATOM   1239  CB  LEU A  86       0.819   9.016  -1.242  1.00 98.94           C  
ATOM   1240  HB2 LEU A  86       0.160   9.326  -2.053  1.00 98.94           H  
ATOM   1241  HB3 LEU A  86       1.593   9.776  -1.138  1.00 98.94           H  
ATOM   1242  O   LEU A  86       0.236  10.874   1.479  1.00 98.94           O  
ATOM   1243  CG  LEU A  86       1.492   7.684  -1.614  1.00 98.94           C  
ATOM   1244  HG  LEU A  86       0.773   6.867  -1.551  1.00 98.94           H  
ATOM   1245  CD1 LEU A  86       2.014   7.763  -3.045  1.00 98.94           C  
ATOM   1246 HD11 LEU A  86       2.409   6.794  -3.350  1.00 98.94           H  
ATOM   1247 HD12 LEU A  86       1.196   8.031  -3.714  1.00 98.94           H  
ATOM   1248 HD13 LEU A  86       2.801   8.514  -3.118  1.00 98.94           H  
ATOM   1249  CD2 LEU A  86       2.665   7.349  -0.693  1.00 98.94           C  
ATOM   1250 HD21 LEU A  86       3.410   8.144  -0.729  1.00 98.94           H  
ATOM   1251 HD22 LEU A  86       2.323   7.227   0.335  1.00 98.94           H  
ATOM   1252 HD23 LEU A  86       3.122   6.414  -1.018  1.00 98.94           H  
ATOM   1253  N   LYS A  87      -1.392  10.990  -0.063  1.00 98.77           N  
ATOM   1254  H   LYS A  87      -1.815  10.537  -0.860  1.00 98.77           H  
ATOM   1255  CA  LYS A  87      -1.919  12.293   0.371  1.00 98.77           C  
ATOM   1256  HA  LYS A  87      -1.114  13.027   0.321  1.00 98.77           H  
ATOM   1257  C   LYS A  87      -2.411  12.275   1.823  1.00 98.77           C  
ATOM   1258  CB  LYS A  87      -3.035  12.697  -0.598  1.00 98.77           C  
ATOM   1259  HB2 LYS A  87      -3.818  11.940  -0.569  1.00 98.77           H  
ATOM   1260  HB3 LYS A  87      -2.627  12.723  -1.609  1.00 98.77           H  
ATOM   1261  O   LYS A  87      -2.304  13.289   2.510  1.00 98.77           O  
ATOM   1262  CG  LYS A  87      -3.655  14.064  -0.279  1.00 98.77           C  
ATOM   1263  HG2 LYS A  87      -2.900  14.845  -0.370  1.00 98.77           H  
ATOM   1264  HG3 LYS A  87      -4.061  14.066   0.733  1.00 98.77           H  
ATOM   1265  CD  LYS A  87      -4.801  14.325  -1.255  1.00 98.77           C  
ATOM   1266  HD2 LYS A  87      -5.503  13.494  -1.192  1.00 98.77           H  
ATOM   1267  HD3 LYS A  87      -4.407  14.373  -2.270  1.00 98.77           H  
ATOM   1268  CE  LYS A  87      -5.526  15.625  -0.910  1.00 98.77           C  
ATOM   1269  HE2 LYS A  87      -4.848  16.463  -1.075  1.00 98.77           H  
ATOM   1270  HE3 LYS A  87      -5.795  15.597   0.145  1.00 98.77           H  
ATOM   1271  NZ  LYS A  87      -6.745  15.751  -1.744  1.00 98.77           N  
ATOM   1272  HZ1 LYS A  87      -6.510  15.725  -2.726  1.00 98.77           H  
ATOM   1273  HZ2 LYS A  87      -7.259  16.595  -1.536  1.00 98.77           H  
ATOM   1274  HZ3 LYS A  87      -7.352  14.962  -1.575  1.00 98.77           H  
ATOM   1275  N   HIS A  88      -2.927  11.141   2.292  1.00 98.79           N  
ATOM   1276  H   HIS A  88      -3.016  10.364   1.653  1.00 98.79           H  
ATOM   1277  CA  HIS A  88      -3.352  10.936   3.679  1.00 98.79           C  
ATOM   1278  HA  HIS A  88      -3.675  11.897   4.079  1.00 98.79           H  
ATOM   1279  C   HIS A  88      -2.220  10.487   4.621  1.00 98.79           C  
ATOM   1280  CB  HIS A  88      -4.580  10.012   3.709  1.00 98.79           C  
ATOM   1281  HB2 HIS A  88      -4.470   9.216   2.972  1.00 98.79           H  
ATOM   1282  HB3 HIS A  88      -4.662   9.540   4.688  1.00 98.79           H  
ATOM   1283  O   HIS A  88      -2.481  10.216   5.791  1.00 98.79           O  
ATOM   1284  CG  HIS A  88      -5.859  10.771   3.460  1.00 98.79           C  
ATOM   1285  CD2 HIS A  88      -6.348  11.196   2.254  1.00 98.79           C  
ATOM   1286  HD2 HIS A  88      -5.892  11.030   1.289  1.00 98.79           H  
ATOM   1287  ND1 HIS A  88      -6.735  11.213   4.426  1.00 98.79           N  
ATOM   1288  HD1 HIS A  88      -6.677  11.014   5.415  1.00 98.79           H  
ATOM   1289  CE1 HIS A  88      -7.733  11.874   3.816  1.00 98.79           C  
ATOM   1290  HE1 HIS A  88      -8.591  12.303   4.312  1.00 98.79           H  
ATOM   1291  NE2 HIS A  88      -7.530  11.905   2.490  1.00 98.79           N  
ATOM   1292  N   GLY A  89      -0.965  10.458   4.160  1.00 98.68           N  
ATOM   1293  H   GLY A  89      -0.794  10.680   3.190  1.00 98.68           H  
ATOM   1294  CA  GLY A  89       0.194  10.142   4.997  1.00 98.68           C  
ATOM   1295  HA2 GLY A  89       1.073  10.615   4.557  1.00 98.68           H  
ATOM   1296  HA3 GLY A  89       0.051  10.546   5.999  1.00 98.68           H  
ATOM   1297  C   GLY A  89       0.493   8.648   5.120  1.00 98.68           C  
ATOM   1298  O   GLY A  89       1.043   8.219   6.138  1.00 98.68           O  
ATOM   1299  N   ALA A  90       0.133   7.847   4.111  1.00 98.91           N  
ATOM   1300  H   ALA A  90      -0.376   8.231   3.328  1.00 98.91           H  
ATOM   1301  CA  ALA A  90       0.613   6.473   4.017  1.00 98.91           C  
ATOM   1302  HA  ALA A  90       0.233   5.919   4.875  1.00 98.91           H  
ATOM   1303  C   ALA A  90       2.150   6.430   4.037  1.00 98.91           C  
ATOM   1304  CB  ALA A  90       0.077   5.811   2.745  1.00 98.91           C  
ATOM   1305  HB1 ALA A  90       0.468   6.324   1.866  1.00 98.91           H  
ATOM   1306  HB2 ALA A  90      -1.012   5.854   2.731  1.00 98.91           H  
ATOM   1307  HB3 ALA A  90       0.393   4.768   2.726  1.00 98.91           H  
ATOM   1308  O   ALA A  90       2.812   7.194   3.333  1.00 98.91           O  
ATOM   1309  N   ASP A  91       2.716   5.515   4.819  1.00 98.91           N  
ATOM   1310  H   ASP A  91       2.120   4.924   5.380  1.00 98.91           H  
ATOM   1311  CA  ASP A  91       4.149   5.254   4.852  1.00 98.91           C  
ATOM   1312  HA  ASP A  91       4.676   6.206   4.917  1.00 98.91           H  
ATOM   1313  C   ASP A  91       4.574   4.562   3.553  1.00 98.91           C  
ATOM   1314  CB  ASP A  91       4.525   4.449   6.104  1.00 98.91           C  
ATOM   1315  HB2 ASP A  91       3.949   3.524   6.122  1.00 98.91           H  
ATOM   1316  HB3 ASP A  91       4.253   5.029   6.986  1.00 98.91           H  
ATOM   1317  O   ASP A  91       4.364   3.363   3.344  1.00 98.91           O  
ATOM   1318  CG  ASP A  91       6.026   4.120   6.174  1.00 98.91           C  
ATOM   1319  OD1 ASP A  91       6.801   4.643   5.334  1.00 98.91           O  
ATOM   1320  OD2 ASP A  91       6.395   3.337   7.076  1.00 98.91           O  
ATOM   1321  N   VAL A  92       5.185   5.355   2.675  1.00 98.92           N  
ATOM   1322  H   VAL A  92       5.244   6.335   2.912  1.00 98.92           H  
ATOM   1323  CA  VAL A  92       5.688   4.936   1.364  1.00 98.92           C  
ATOM   1324  HA  VAL A  92       4.854   4.523   0.798  1.00 98.92           H  
ATOM   1325  C   VAL A  92       6.758   3.838   1.456  1.00 98.92           C  
ATOM   1326  CB  VAL A  92       6.195   6.188   0.620  1.00 98.92           C  
ATOM   1327  HB  VAL A  92       5.452   6.976   0.737  1.00 98.92           H  
ATOM   1328  O   VAL A  92       6.919   3.057   0.518  1.00 98.92           O  
ATOM   1329  CG1 VAL A  92       7.520   6.712   1.184  1.00 98.92           C  
ATOM   1330 HG11 VAL A  92       7.462   6.820   2.267  1.00 98.92           H  
ATOM   1331 HG12 VAL A  92       7.740   7.688   0.750  1.00 98.92           H  
ATOM   1332 HG13 VAL A  92       8.329   6.030   0.924  1.00 98.92           H  
ATOM   1333  CG2 VAL A  92       6.347   5.935  -0.877  1.00 98.92           C  
ATOM   1334 HG21 VAL A  92       7.023   5.096  -1.045  1.00 98.92           H  
ATOM   1335 HG22 VAL A  92       6.744   6.827  -1.362  1.00 98.92           H  
ATOM   1336 HG23 VAL A  92       5.371   5.707  -1.306  1.00 98.92           H  
ATOM   1337  N   ASN A  93       7.460   3.746   2.592  1.00 98.83           N  
ATOM   1338  H   ASN A  93       7.188   4.334   3.367  1.00 98.83           H  
ATOM   1339  CA  ASN A  93       8.559   2.811   2.836  1.00 98.83           C  
ATOM   1340  HA  ASN A  93       8.800   2.297   1.906  1.00 98.83           H  
ATOM   1341  C   ASN A  93       8.196   1.702   3.829  1.00 98.83           C  
ATOM   1342  CB  ASN A  93       9.797   3.608   3.275  1.00 98.83           C  
ATOM   1343  HB2 ASN A  93       9.526   4.277   4.092  1.00 98.83           H  
ATOM   1344  HB3 ASN A  93      10.573   2.929   3.628  1.00 98.83           H  
ATOM   1345  O   ASN A  93       9.087   0.973   4.282  1.00 98.83           O  
ATOM   1346  CG  ASN A  93      10.383   4.385   2.120  1.00 98.83           C  
ATOM   1347  ND2 ASN A  93      10.642   5.660   2.292  1.00 98.83           N  
ATOM   1348 HD21 ASN A  93      10.930   6.194   1.485  1.00 98.83           H  
ATOM   1349 HD22 ASN A  93      10.381   6.115   3.156  1.00 98.83           H  
ATOM   1350  OD1 ASN A  93      10.606   3.845   1.051  1.00 98.83           O  
ATOM   1351  N   ALA A  94       6.905   1.549   4.144  1.00 98.75           N  
ATOM   1352  H   ALA A  94       6.235   2.217   3.792  1.00 98.75           H  
ATOM   1353  CA  ALA A  94       6.426   0.462   4.979  1.00 98.75           C  
ATOM   1354  HA  ALA A  94       6.823   0.610   5.983  1.00 98.75           H  
ATOM   1355  C   ALA A  94       6.928  -0.878   4.432  1.00 98.75           C  
ATOM   1356  CB  ALA A  94       4.896   0.496   5.050  1.00 98.75           C  
ATOM   1357  HB1 ALA A  94       4.476   0.404   4.049  1.00 98.75           H  
ATOM   1358  HB2 ALA A  94       4.536  -0.317   5.681  1.00 98.75           H  
ATOM   1359  HB3 ALA A  94       4.576   1.443   5.485  1.00 98.75           H  
ATOM   1360  O   ALA A  94       6.981  -1.087   3.220  1.00 98.75           O  
ATOM   1361  N   ARG A  95       7.290  -1.785   5.338  1.00 98.33           N  
ATOM   1362  H   ARG A  95       7.193  -1.549   6.316  1.00 98.33           H  
ATOM   1363  CA  ARG A  95       7.705  -3.143   4.995  1.00 98.33           C  
ATOM   1364  HA  ARG A  95       7.687  -3.257   3.911  1.00 98.33           H  
ATOM   1365  C   ARG A  95       6.715  -4.143   5.548  1.00 98.33           C  
ATOM   1366  CB  ARG A  95       9.129  -3.428   5.481  1.00 98.33           C  
ATOM   1367  HB2 ARG A  95       9.279  -4.507   5.490  1.00 98.33           H  
ATOM   1368  HB3 ARG A  95       9.260  -3.051   6.496  1.00 98.33           H  
ATOM   1369  O   ARG A  95       6.480  -4.171   6.756  1.00 98.33           O  
ATOM   1370  CG  ARG A  95      10.167  -2.805   4.542  1.00 98.33           C  
ATOM   1371  HG2 ARG A  95      10.054  -1.721   4.510  1.00 98.33           H  
ATOM   1372  HG3 ARG A  95      10.003  -3.210   3.543  1.00 98.33           H  
ATOM   1373  CD  ARG A  95      11.582  -3.167   5.002  1.00 98.33           C  
ATOM   1374  HD2 ARG A  95      11.898  -2.483   5.790  1.00 98.33           H  
ATOM   1375  HD3 ARG A  95      11.566  -4.173   5.422  1.00 98.33           H  
ATOM   1376  NE  ARG A  95      12.538  -3.176   3.880  1.00 98.33           N  
ATOM   1377  HE  ARG A  95      12.564  -4.018   3.323  1.00 98.33           H  
ATOM   1378  NH1 ARG A  95      13.286  -1.001   4.006  1.00 98.33           N  
ATOM   1379 HH11 ARG A  95      13.857  -0.260   3.626  1.00 98.33           H  
ATOM   1380 HH12 ARG A  95      12.512  -0.773   4.612  1.00 98.33           H  
ATOM   1381  NH2 ARG A  95      14.219  -2.421   2.560  1.00 98.33           N  
ATOM   1382 HH21 ARG A  95      14.801  -1.663   2.234  1.00 98.33           H  
ATOM   1383 HH22 ARG A  95      14.315  -3.342   2.157  1.00 98.33           H  
ATOM   1384  CZ  ARG A  95      13.338  -2.201   3.493  1.00 98.33           C  
ATOM   1385  N   GLU A  96       6.172  -4.971   4.669  1.00 96.89           N  
ATOM   1386  H   GLU A  96       6.409  -4.865   3.693  1.00 96.89           H  
ATOM   1387  CA  GLU A  96       5.420  -6.144   5.097  1.00 96.89           C  
ATOM   1388  HA  GLU A  96       4.841  -5.859   5.975  1.00 96.89           H  
ATOM   1389  C   GLU A  96       6.369  -7.256   5.590  1.00 96.89           C  
ATOM   1390  CB  GLU A  96       4.379  -6.523   4.030  1.00 96.89           C  
ATOM   1391  HB2 GLU A  96       3.736  -7.307   4.431  1.00 96.89           H  
ATOM   1392  HB3 GLU A  96       3.742  -5.653   3.869  1.00 96.89           H  
ATOM   1393  O   GLU A  96       7.593  -7.106   5.578  1.00 96.89           O  
ATOM   1394  CG  GLU A  96       4.916  -6.955   2.661  1.00 96.89           C  
ATOM   1395  HG2 GLU A  96       5.554  -6.173   2.250  1.00 96.89           H  
ATOM   1396  HG3 GLU A  96       4.071  -7.078   1.984  1.00 96.89           H  
ATOM   1397  CD  GLU A  96       5.668  -8.274   2.757  1.00 96.89           C  
ATOM   1398  OE1 GLU A  96       6.841  -8.323   2.343  1.00 96.89           O  
ATOM   1399  OE2 GLU A  96       5.092  -9.233   3.317  1.00 96.89           O  
ATOM   1400  N   TRP A  97       5.830  -8.354   6.122  1.00 95.34           N  
ATOM   1401  H   TRP A  97       4.833  -8.494   6.045  1.00 95.34           H  
ATOM   1402  CA  TRP A  97       6.628  -9.354   6.839  1.00 95.34           C  
ATOM   1403  HA  TRP A  97       7.212  -8.824   7.591  1.00 95.34           H  
ATOM   1404  C   TRP A  97       7.637 -10.105   5.952  1.00 95.34           C  
ATOM   1405  CB  TRP A  97       5.681 -10.319   7.558  1.00 95.34           C  
ATOM   1406  HB2 TRP A  97       4.960  -9.730   8.124  1.00 95.34           H  
ATOM   1407  HB3 TRP A  97       5.130 -10.885   6.808  1.00 95.34           H  
ATOM   1408  O   TRP A  97       8.699 -10.502   6.435  1.00 95.34           O  
ATOM   1409  CG  TRP A  97       6.299 -11.287   8.524  1.00 95.34           C  
ATOM   1410  CD1 TRP A  97       7.544 -11.224   9.052  1.00 95.34           C  
ATOM   1411  HD1 TRP A  97       8.275 -10.462   8.824  1.00 95.34           H  
ATOM   1412  CD2 TRP A  97       5.684 -12.468   9.117  1.00 95.34           C  
ATOM   1413  CE2 TRP A  97       6.634 -13.088   9.982  1.00 95.34           C  
ATOM   1414  CE3 TRP A  97       4.411 -13.069   9.022  1.00 95.34           C  
ATOM   1415  HE3 TRP A  97       3.670 -12.617   8.379  1.00 95.34           H  
ATOM   1416  NE1 TRP A  97       7.756 -12.297   9.888  1.00 95.34           N  
ATOM   1417  HE1 TRP A  97       8.638 -12.467  10.351  1.00 95.34           H  
ATOM   1418  CH2 TRP A  97       5.063 -14.819  10.599  1.00 95.34           C  
ATOM   1419  HH2 TRP A  97       4.816 -15.709  11.158  1.00 95.34           H  
ATOM   1420  CZ2 TRP A  97       6.342 -14.248  10.713  1.00 95.34           C  
ATOM   1421  HZ2 TRP A  97       7.090 -14.687  11.356  1.00 95.34           H  
ATOM   1422  CZ3 TRP A  97       4.102 -14.230   9.756  1.00 95.34           C  
ATOM   1423  HZ3 TRP A  97       3.118 -14.668   9.673  1.00 95.34           H  
ATOM   1424  N   PHE A  98       7.372 -10.251   4.655  1.00 94.59           N  
ATOM   1425  H   PHE A  98       6.513  -9.876   4.277  1.00 94.59           H  
ATOM   1426  CA  PHE A  98       8.357 -10.745   3.691  1.00 94.59           C  
ATOM   1427  HA  PHE A  98       8.941 -11.521   4.186  1.00 94.59           H  
ATOM   1428  C   PHE A  98       9.379  -9.673   3.271  1.00 94.59           C  
ATOM   1429  CB  PHE A  98       7.665 -11.412   2.492  1.00 94.59           C  
ATOM   1430  HB2 PHE A  98       8.430 -11.836   1.841  1.00 94.59           H  
ATOM   1431  HB3 PHE A  98       7.129 -10.671   1.898  1.00 94.59           H  
ATOM   1432  O   PHE A  98      10.216  -9.941   2.413  1.00 94.59           O  
ATOM   1433  CG  PHE A  98       6.708 -12.523   2.868  1.00 94.59           C  
ATOM   1434  CD1 PHE A  98       7.215 -13.748   3.333  1.00 94.59           C  
ATOM   1435  HD1 PHE A  98       8.283 -13.885   3.423  1.00 94.59           H  
ATOM   1436  CD2 PHE A  98       5.318 -12.344   2.751  1.00 94.59           C  
ATOM   1437  HD2 PHE A  98       4.926 -11.408   2.380  1.00 94.59           H  
ATOM   1438  CE1 PHE A  98       6.337 -14.787   3.684  1.00 94.59           C  
ATOM   1439  HE1 PHE A  98       6.732 -15.725   4.046  1.00 94.59           H  
ATOM   1440  CE2 PHE A  98       4.437 -13.376   3.113  1.00 94.59           C  
ATOM   1441  HE2 PHE A  98       3.371 -13.220   3.031  1.00 94.59           H  
ATOM   1442  CZ  PHE A  98       4.947 -14.600   3.578  1.00 94.59           C  
ATOM   1443  HZ  PHE A  98       4.271 -15.395   3.857  1.00 94.59           H  
ATOM   1444  N   GLY A  99       9.367  -8.490   3.892  1.00 97.09           N  
ATOM   1445  H   GLY A  99       8.579  -8.297   4.494  1.00 97.09           H  
ATOM   1446  CA  GLY A  99      10.330  -7.406   3.712  1.00 97.09           C  
ATOM   1447  HA2 GLY A  99      11.339  -7.818   3.704  1.00 97.09           H  
ATOM   1448  HA3 GLY A  99      10.239  -6.734   4.565  1.00 97.09           H  
ATOM   1449  C   GLY A  99      10.138  -6.565   2.448  1.00 97.09           C  
ATOM   1450  O   GLY A  99      10.995  -5.725   2.160  1.00 97.09           O  
ATOM   1451  N   PHE A 100       9.052  -6.768   1.702  1.00 98.56           N  
ATOM   1452  H   PHE A 100       8.364  -7.433   2.024  1.00 98.56           H  
ATOM   1453  CA  PHE A 100       8.704  -5.976   0.527  1.00 98.56           C  
ATOM   1454  HA  PHE A 100       9.614  -5.792  -0.044  1.00 98.56           H  
ATOM   1455  C   PHE A 100       8.135  -4.624   0.944  1.00 98.56           C  
ATOM   1456  CB  PHE A 100       7.722  -6.727  -0.389  1.00 98.56           C  
ATOM   1457  HB2 PHE A 100       7.317  -6.016  -1.109  1.00 98.56           H  
ATOM   1458  HB3 PHE A 100       6.875  -7.098   0.187  1.00 98.56           H  
ATOM   1459  O   PHE A 100       7.468  -4.498   1.965  1.00 98.56           O  
ATOM   1460  CG  PHE A 100       8.353  -7.872  -1.158  1.00 98.56           C  
ATOM   1461  CD1 PHE A 100       8.517  -7.776  -2.552  1.00 98.56           C  
ATOM   1462  HD1 PHE A 100       8.129  -6.919  -3.083  1.00 98.56           H  
ATOM   1463  CD2 PHE A 100       8.803  -9.024  -0.489  1.00 98.56           C  
ATOM   1464  HD2 PHE A 100       8.641  -9.124   0.575  1.00 98.56           H  
ATOM   1465  CE1 PHE A 100       9.173  -8.795  -3.262  1.00 98.56           C  
ATOM   1466  HE1 PHE A 100       9.306  -8.708  -4.331  1.00 98.56           H  
ATOM   1467  CE2 PHE A 100       9.467 -10.042  -1.193  1.00 98.56           C  
ATOM   1468  HE2 PHE A 100       9.829 -10.909  -0.661  1.00 98.56           H  
ATOM   1469  CZ  PHE A 100       9.661  -9.923  -2.580  1.00 98.56           C  
ATOM   1470  HZ  PHE A 100      10.175 -10.701  -3.125  1.00 98.56           H  
ATOM   1471  N   THR A 101       8.396  -3.620   0.112  1.00 98.87           N  
ATOM   1472  H   THR A 101       8.862  -3.854  -0.753  1.00 98.87           H  
ATOM   1473  CA  THR A 101       7.797  -2.282   0.203  1.00 98.87           C  
ATOM   1474  HA  THR A 101       7.285  -2.186   1.160  1.00 98.87           H  
ATOM   1475  C   THR A 101       6.753  -2.116  -0.902  1.00 98.87           C  
ATOM   1476  CB  THR A 101       8.858  -1.167   0.104  1.00 98.87           C  
ATOM   1477  HB  THR A 101       8.381  -0.200   0.259  1.00 98.87           H  
ATOM   1478  O   THR A 101       6.763  -2.896  -1.864  1.00 98.87           O  
ATOM   1479  CG2 THR A 101       9.990  -1.299   1.120  1.00 98.87           C  
ATOM   1480 HG21 THR A 101      10.681  -0.463   1.007  1.00 98.87           H  
ATOM   1481 HG22 THR A 101       9.563  -1.258   2.122  1.00 98.87           H  
ATOM   1482 HG23 THR A 101      10.527  -2.238   0.989  1.00 98.87           H  
ATOM   1483  OG1 THR A 101       9.449  -1.167  -1.177  1.00 98.87           O  
ATOM   1484  HG1 THR A 101      10.018  -0.395  -1.220  1.00 98.87           H  
ATOM   1485  N   PRO A 102       5.892  -1.084  -0.855  1.00 98.93           N  
ATOM   1486  CA  PRO A 102       5.006  -0.760  -1.972  1.00 98.93           C  
ATOM   1487  HA  PRO A 102       4.252  -1.542  -2.059  1.00 98.93           H  
ATOM   1488  C   PRO A 102       5.744  -0.635  -3.315  1.00 98.93           C  
ATOM   1489  CB  PRO A 102       4.329   0.551  -1.570  1.00 98.93           C  
ATOM   1490  HB2 PRO A 102       3.325   0.624  -1.989  1.00 98.93           H  
ATOM   1491  HB3 PRO A 102       4.935   1.402  -1.882  1.00 98.93           H  
ATOM   1492  O   PRO A 102       5.242  -1.119  -4.328  1.00 98.93           O  
ATOM   1493  CG  PRO A 102       4.311   0.485  -0.043  1.00 98.93           C  
ATOM   1494  HG2 PRO A 102       4.259   1.475   0.408  1.00 98.93           H  
ATOM   1495  HG3 PRO A 102       3.484  -0.141   0.293  1.00 98.93           H  
ATOM   1496  CD  PRO A 102       5.636  -0.199   0.275  1.00 98.93           C  
ATOM   1497  HD2 PRO A 102       5.549  -0.750   1.211  1.00 98.93           H  
ATOM   1498  HD3 PRO A 102       6.421   0.554   0.349  1.00 98.93           H  
ATOM   1499  N   LEU A 103       6.965  -0.079  -3.314  1.00 98.92           N  
ATOM   1500  H   LEU A 103       7.320   0.295  -2.446  1.00 98.92           H  
ATOM   1501  CA  LEU A 103       7.794   0.060  -4.516  1.00 98.92           C  
ATOM   1502  HA  LEU A 103       7.208   0.581  -5.274  1.00 98.92           H  
ATOM   1503  C   LEU A 103       8.173  -1.300  -5.117  1.00 98.92           C  
ATOM   1504  CB  LEU A 103       9.034   0.911  -4.179  1.00 98.92           C  
ATOM   1505  HB2 LEU A 103       9.622   0.394  -3.421  1.00 98.92           H  
ATOM   1506  HB3 LEU A 103       8.705   1.863  -3.763  1.00 98.92           H  
ATOM   1507  O   LEU A 103       8.016  -1.500  -6.318  1.00 98.92           O  
ATOM   1508  CG  LEU A 103       9.946   1.191  -5.389  1.00 98.92           C  
ATOM   1509  HG  LEU A 103      10.248   0.244  -5.838  1.00 98.92           H  
ATOM   1510  CD1 LEU A 103       9.249   2.034  -6.451  1.00 98.92           C  
ATOM   1511 HD11 LEU A 103       8.874   2.963  -6.021  1.00 98.92           H  
ATOM   1512 HD12 LEU A 103       8.430   1.477  -6.905  1.00 98.92           H  
ATOM   1513 HD13 LEU A 103       9.975   2.278  -7.227  1.00 98.92           H  
ATOM   1514  CD2 LEU A 103      11.207   1.931  -4.953  1.00 98.92           C  
ATOM   1515 HD21 LEU A 103      11.744   1.354  -4.200  1.00 98.92           H  
ATOM   1516 HD22 LEU A 103      10.958   2.911  -4.547  1.00 98.92           H  
ATOM   1517 HD23 LEU A 103      11.862   2.064  -5.814  1.00 98.92           H  
ATOM   1518  N   HIS A 104       8.594  -2.264  -4.291  1.00 98.86           N  
ATOM   1519  H   HIS A 104       8.684  -2.058  -3.306  1.00 98.86           H  
ATOM   1520  CA  HIS A 104       8.892  -3.617  -4.770  1.00 98.86           C  
ATOM   1521  HA  HIS A 104       9.659  -3.561  -5.542  1.00 98.86           H  
ATOM   1522  C   HIS A 104       7.661  -4.299  -5.378  1.00 98.86           C  
ATOM   1523  CB  HIS A 104       9.405  -4.492  -3.625  1.00 98.86           C  
ATOM   1524  HB2 HIS A 104       9.535  -5.500  -4.017  1.00 98.86           H  
ATOM   1525  HB3 HIS A 104       8.663  -4.528  -2.827  1.00 98.86           H  
ATOM   1526  O   HIS A 104       7.773  -4.989  -6.392  1.00 98.86           O  
ATOM   1527  CG  HIS A 104      10.728  -4.087  -3.050  1.00 98.86           C  
ATOM   1528  CD2 HIS A 104      11.953  -4.353  -3.594  1.00 98.86           C  
ATOM   1529  HD2 HIS A 104      12.152  -4.848  -4.533  1.00 98.86           H  
ATOM   1530  ND1 HIS A 104      10.942  -3.484  -1.832  1.00 98.86           N  
ATOM   1531  HD1 HIS A 104      10.279  -2.901  -1.340  1.00 98.86           H  
ATOM   1532  CE1 HIS A 104      12.265  -3.410  -1.639  1.00 98.86           C  
ATOM   1533  HE1 HIS A 104      12.752  -2.914  -0.813  1.00 98.86           H  
ATOM   1534  NE2 HIS A 104      12.914  -3.938  -2.679  1.00 98.86           N  
ATOM   1535  N   LEU A 105       6.480  -4.121  -4.773  1.00 98.83           N  
ATOM   1536  H   LEU A 105       6.445  -3.530  -3.955  1.00 98.83           H  
ATOM   1537  CA  LEU A 105       5.242  -4.728  -5.270  1.00 98.83           C  
ATOM   1538  HA  LEU A 105       5.430  -5.780  -5.479  1.00 98.83           H  
ATOM   1539  C   LEU A 105       4.798  -4.106  -6.600  1.00 98.83           C  
ATOM   1540  CB  LEU A 105       4.134  -4.629  -4.208  1.00 98.83           C  
ATOM   1541  HB2 LEU A 105       3.220  -5.042  -4.636  1.00 98.83           H  
ATOM   1542  HB3 LEU A 105       3.950  -3.577  -3.990  1.00 98.83           H  
ATOM   1543  O   LEU A 105       4.431  -4.847  -7.512  1.00 98.83           O  
ATOM   1544  CG  LEU A 105       4.429  -5.363  -2.886  1.00 98.83           C  
ATOM   1545  HG  LEU A 105       5.295  -4.911  -2.403  1.00 98.83           H  
ATOM   1546  CD1 LEU A 105       3.230  -5.219  -1.952  1.00 98.83           C  
ATOM   1547 HD11 LEU A 105       3.009  -4.161  -1.814  1.00 98.83           H  
ATOM   1548 HD12 LEU A 105       3.464  -5.671  -0.988  1.00 98.83           H  
ATOM   1549 HD13 LEU A 105       2.357  -5.718  -2.374  1.00 98.83           H  
ATOM   1550  CD2 LEU A 105       4.705  -6.858  -3.065  1.00 98.83           C  
ATOM   1551 HD21 LEU A 105       5.614  -7.003  -3.649  1.00 98.83           H  
ATOM   1552 HD22 LEU A 105       4.863  -7.318  -2.090  1.00 98.83           H  
ATOM   1553 HD23 LEU A 105       3.866  -7.344  -3.563  1.00 98.83           H  
ATOM   1554  N   ALA A 106       4.887  -2.779  -6.735  1.00 98.91           N  
ATOM   1555  H   ALA A 106       5.180  -2.225  -5.942  1.00 98.91           H  
ATOM   1556  CA  ALA A 106       4.623  -2.082  -7.993  1.00 98.91           C  
ATOM   1557  HA  ALA A 106       3.618  -2.334  -8.330  1.00 98.91           H  
ATOM   1558  C   ALA A 106       5.609  -2.513  -9.093  1.00 98.91           C  
ATOM   1559  CB  ALA A 106       4.679  -0.572  -7.739  1.00 98.91           C  
ATOM   1560  HB1 ALA A 106       4.437  -0.037  -8.657  1.00 98.91           H  
ATOM   1561  HB2 ALA A 106       3.953  -0.299  -6.974  1.00 98.91           H  
ATOM   1562  HB3 ALA A 106       5.675  -0.278  -7.407  1.00 98.91           H  
ATOM   1563  O   ALA A 106       5.184  -2.854 -10.197  1.00 98.91           O  
ATOM   1564  N   ALA A 107       6.905  -2.603  -8.769  1.00 98.80           N  
ATOM   1565  H   ALA A 107       7.197  -2.265  -7.863  1.00 98.80           H  
ATOM   1566  CA  ALA A 107       7.953  -3.054  -9.686  1.00 98.80           C  
ATOM   1567  HA  ALA A 107       7.929  -2.420 -10.572  1.00 98.80           H  
ATOM   1568  C   ALA A 107       7.746  -4.508 -10.146  1.00 98.80           C  
ATOM   1569  CB  ALA A 107       9.310  -2.876  -8.992  1.00 98.80           C  
ATOM   1570  HB1 ALA A 107       9.472  -1.821  -8.774  1.00 98.80           H  
ATOM   1571  HB2 ALA A 107       9.340  -3.444  -8.062  1.00 98.80           H  
ATOM   1572  HB3 ALA A 107      10.113  -3.228  -9.639  1.00 98.80           H  
ATOM   1573  O   ALA A 107       7.802  -4.803 -11.338  1.00 98.80           O  
ATOM   1574  N   THR A 108       7.400  -5.410  -9.218  1.00 98.40           N  
ATOM   1575  H   THR A 108       7.389  -5.101  -8.257  1.00 98.40           H  
ATOM   1576  CA  THR A 108       7.098  -6.826  -9.515  1.00 98.40           C  
ATOM   1577  HA  THR A 108       7.976  -7.297  -9.957  1.00 98.40           H  
ATOM   1578  C   THR A 108       5.949  -6.972 -10.512  1.00 98.40           C  
ATOM   1579  CB  THR A 108       6.731  -7.584  -8.226  1.00 98.40           C  
ATOM   1580  HB  THR A 108       5.864  -7.112  -7.764  1.00 98.40           H  
ATOM   1581  O   THR A 108       5.879  -7.951 -11.252  1.00 98.40           O  
ATOM   1582  CG2 THR A 108       6.421  -9.067  -8.445  1.00 98.40           C  
ATOM   1583 HG21 THR A 108       6.340  -9.568  -7.480  1.00 98.40           H  
ATOM   1584 HG22 THR A 108       7.225  -9.529  -9.018  1.00 98.40           H  
ATOM   1585 HG23 THR A 108       5.478  -9.185  -8.978  1.00 98.40           H  
ATOM   1586  OG1 THR A 108       7.794  -7.550  -7.306  1.00 98.40           O  
ATOM   1587  HG1 THR A 108       7.912  -6.641  -7.023  1.00 98.40           H  
ATOM   1588  N   ARG A 109       5.023  -6.010 -10.524  1.00 98.53           N  
ATOM   1589  H   ARG A 109       5.148  -5.225  -9.901  1.00 98.53           H  
ATOM   1590  CA  ARG A 109       3.852  -6.003 -11.405  1.00 98.53           C  
ATOM   1591  HA  ARG A 109       3.703  -6.998 -11.825  1.00 98.53           H  
ATOM   1592  C   ARG A 109       4.012  -5.115 -12.638  1.00 98.53           C  
ATOM   1593  CB  ARG A 109       2.626  -5.610 -10.578  1.00 98.53           C  
ATOM   1594  HB2 ARG A 109       1.761  -5.536 -11.237  1.00 98.53           H  
ATOM   1595  HB3 ARG A 109       2.805  -4.632 -10.132  1.00 98.53           H  
ATOM   1596  O   ARG A 109       3.136  -5.156 -13.493  1.00 98.53           O  
ATOM   1597  CG  ARG A 109       2.305  -6.606  -9.459  1.00 98.53           C  
ATOM   1598  HG2 ARG A 109       1.475  -6.197  -8.882  1.00 98.53           H  
ATOM   1599  HG3 ARG A 109       3.157  -6.719  -8.789  1.00 98.53           H  
ATOM   1600  CD  ARG A 109       1.904  -7.976 -10.005  1.00 98.53           C  
ATOM   1601  HD2 ARG A 109       2.777  -8.438 -10.466  1.00 98.53           H  
ATOM   1602  HD3 ARG A 109       1.131  -7.836 -10.761  1.00 98.53           H  
ATOM   1603  NE  ARG A 109       1.391  -8.840  -8.930  1.00 98.53           N  
ATOM   1604  HE  ARG A 109       1.301  -8.405  -8.023  1.00 98.53           H  
ATOM   1605  NH1 ARG A 109       1.072 -10.704 -10.218  1.00 98.53           N  
ATOM   1606 HH11 ARG A 109       1.440 -10.180 -10.999  1.00 98.53           H  
ATOM   1607 HH12 ARG A 109       0.824 -11.677 -10.322  1.00 98.53           H  
ATOM   1608  NH2 ARG A 109       0.584 -10.770  -8.035  1.00 98.53           N  
ATOM   1609 HH21 ARG A 109       0.319 -11.739  -8.141  1.00 98.53           H  
ATOM   1610 HH22 ARG A 109       0.557 -10.317  -7.133  1.00 98.53           H  
ATOM   1611  CZ  ARG A 109       1.019 -10.097  -9.064  1.00 98.53           C  
ATOM   1612  N   GLY A 110       5.113  -4.370 -12.750  1.00 98.29           N  
ATOM   1613  H   GLY A 110       5.805  -4.421 -12.015  1.00 98.29           H  
ATOM   1614  CA  GLY A 110       5.377  -3.469 -13.871  1.00 98.29           C  
ATOM   1615  HA2 GLY A 110       6.414  -3.139 -13.814  1.00 98.29           H  
ATOM   1616  HA3 GLY A 110       5.231  -4.005 -14.809  1.00 98.29           H  
ATOM   1617  C   GLY A 110       4.493  -2.218 -13.898  1.00 98.29           C  
ATOM   1618  O   GLY A 110       4.276  -1.664 -14.971  1.00 98.29           O  
ATOM   1619  N   HIS A 111       3.971  -1.768 -12.752  1.00 98.78           N  
ATOM   1620  H   HIS A 111       4.219  -2.238 -11.893  1.00 98.78           H  
ATOM   1621  CA  HIS A 111       3.104  -0.584 -12.678  1.00 98.78           C  
ATOM   1622  HA  HIS A 111       2.450  -0.568 -13.549  1.00 98.78           H  
ATOM   1623  C   HIS A 111       3.934   0.706 -12.705  1.00 98.78           C  
ATOM   1624  CB  HIS A 111       2.206  -0.660 -11.437  1.00 98.78           C  
ATOM   1625  HB2 HIS A 111       2.828  -0.703 -10.543  1.00 98.78           H  
ATOM   1626  HB3 HIS A 111       1.606   0.249 -11.393  1.00 98.78           H  
ATOM   1627  O   HIS A 111       4.197   1.297 -11.658  1.00 98.78           O  
ATOM   1628  CG  HIS A 111       1.258  -1.827 -11.428  1.00 98.78           C  
ATOM   1629  CD2 HIS A 111       0.993  -2.614 -10.352  1.00 98.78           C  
ATOM   1630  HD2 HIS A 111       1.466  -2.528  -9.385  1.00 98.78           H  
ATOM   1631  ND1 HIS A 111       0.470  -2.255 -12.495  1.00 98.78           N  
ATOM   1632  CE1 HIS A 111      -0.253  -3.284 -12.034  1.00 98.78           C  
ATOM   1633  HE1 HIS A 111      -0.985  -3.819 -12.620  1.00 98.78           H  
ATOM   1634  NE2 HIS A 111       0.032  -3.517 -10.741  1.00 98.78           N  
ATOM   1635  HE2 HIS A 111      -0.413  -4.199 -10.142  1.00 98.78           H  
ATOM   1636  N   LEU A 112       4.365   1.121 -13.901  1.00 98.77           N  
ATOM   1637  H   LEU A 112       4.156   0.532 -14.695  1.00 98.77           H  
ATOM   1638  CA  LEU A 112       5.310   2.230 -14.108  1.00 98.77           C  
ATOM   1639  HA  LEU A 112       6.264   1.967 -13.649  1.00 98.77           H  
ATOM   1640  C   LEU A 112       4.855   3.539 -13.444  1.00 98.77           C  
ATOM   1641  CB  LEU A 112       5.544   2.456 -15.615  1.00 98.77           C  
ATOM   1642  HB2 LEU A 112       6.298   3.237 -15.719  1.00 98.77           H  
ATOM   1643  HB3 LEU A 112       4.625   2.834 -16.062  1.00 98.77           H  
ATOM   1644  O   LEU A 112       5.596   4.111 -12.651  1.00 98.77           O  
ATOM   1645  CG  LEU A 112       5.999   1.232 -16.430  1.00 98.77           C  
ATOM   1646  HG  LEU A 112       5.185   0.508 -16.467  1.00 98.77           H  
ATOM   1647  CD1 LEU A 112       6.319   1.658 -17.860  1.00 98.77           C  
ATOM   1648 HD11 LEU A 112       6.584   0.790 -18.463  1.00 98.77           H  
ATOM   1649 HD12 LEU A 112       5.452   2.143 -18.310  1.00 98.77           H  
ATOM   1650 HD13 LEU A 112       7.155   2.357 -17.864  1.00 98.77           H  
ATOM   1651  CD2 LEU A 112       7.231   0.547 -15.846  1.00 98.77           C  
ATOM   1652 HD21 LEU A 112       8.039   1.271 -15.741  1.00 98.77           H  
ATOM   1653 HD22 LEU A 112       7.556  -0.239 -16.527  1.00 98.77           H  
ATOM   1654 HD23 LEU A 112       6.991   0.107 -14.877  1.00 98.77           H  
ATOM   1655  N   GLU A 113       3.609   3.961 -13.675  1.00 98.79           N  
ATOM   1656  H   GLU A 113       3.059   3.489 -14.379  1.00 98.79           H  
ATOM   1657  CA  GLU A 113       3.077   5.213 -13.110  1.00 98.79           C  
ATOM   1658  HA  GLU A 113       3.710   6.047 -13.410  1.00 98.79           H  
ATOM   1659  C   GLU A 113       3.044   5.182 -11.572  1.00 98.79           C  
ATOM   1660  CB  GLU A 113       1.654   5.456 -13.642  1.00 98.79           C  
ATOM   1661  HB2 GLU A 113       1.028   4.605 -13.373  1.00 98.79           H  
ATOM   1662  HB3 GLU A 113       1.249   6.345 -13.157  1.00 98.79           H  
ATOM   1663  O   GLU A 113       3.331   6.174 -10.903  1.00 98.79           O  
ATOM   1664  CG  GLU A 113       1.605   5.669 -15.162  1.00 98.79           C  
ATOM   1665  HG2 GLU A 113       2.226   6.527 -15.419  1.00 98.79           H  
ATOM   1666  HG3 GLU A 113       2.015   4.793 -15.665  1.00 98.79           H  
ATOM   1667  CD  GLU A 113       0.166   5.893 -15.652  1.00 98.79           C  
ATOM   1668  OE1 GLU A 113      -0.117   6.984 -16.197  1.00 98.79           O  
ATOM   1669  OE2 GLU A 113      -0.643   4.948 -15.495  1.00 98.79           O  
ATOM   1670  N   ILE A 114       2.752   4.019 -10.979  1.00 98.95           N  
ATOM   1671  H   ILE A 114       2.615   3.212 -11.571  1.00 98.95           H  
ATOM   1672  CA  ILE A 114       2.780   3.853  -9.521  1.00 98.95           C  
ATOM   1673  HA  ILE A 114       2.244   4.688  -9.069  1.00 98.95           H  
ATOM   1674  C   ILE A 114       4.214   3.927  -9.002  1.00 98.95           C  
ATOM   1675  CB  ILE A 114       2.083   2.544  -9.098  1.00 98.95           C  
ATOM   1676  HB  ILE A 114       2.491   1.723  -9.687  1.00 98.95           H  
ATOM   1677  O   ILE A 114       4.446   4.535  -7.960  1.00 98.95           O  
ATOM   1678  CG1 ILE A 114       0.576   2.675  -9.396  1.00 98.95           C  
ATOM   1679 HG12 ILE A 114       0.178   3.535  -8.859  1.00 98.95           H  
ATOM   1680 HG13 ILE A 114       0.440   2.846 -10.464  1.00 98.95           H  
ATOM   1681  CG2 ILE A 114       2.326   2.217  -7.613  1.00 98.95           C  
ATOM   1682 HG21 ILE A 114       3.391   2.081  -7.423  1.00 98.95           H  
ATOM   1683 HG22 ILE A 114       1.957   3.030  -6.988  1.00 98.95           H  
ATOM   1684 HG23 ILE A 114       1.833   1.282  -7.344  1.00 98.95           H  
ATOM   1685  CD1 ILE A 114      -0.249   1.445  -9.023  1.00 98.95           C  
ATOM   1686 HD11 ILE A 114      -0.388   1.384  -7.944  1.00 98.95           H  
ATOM   1687 HD12 ILE A 114       0.250   0.544  -9.380  1.00 98.95           H  
ATOM   1688 HD13 ILE A 114      -1.227   1.538  -9.494  1.00 98.95           H  
ATOM   1689  N   VAL A 115       5.178   3.336  -9.711  1.00 98.94           N  
ATOM   1690  H   VAL A 115       4.929   2.895 -10.585  1.00 98.94           H  
ATOM   1691  CA  VAL A 115       6.601   3.444  -9.365  1.00 98.94           C  
ATOM   1692  HA  VAL A 115       6.746   3.068  -8.352  1.00 98.94           H  
ATOM   1693  C   VAL A 115       7.026   4.913  -9.344  1.00 98.94           C  
ATOM   1694  CB  VAL A 115       7.461   2.590 -10.318  1.00 98.94           C  
ATOM   1695  HB  VAL A 115       7.161   2.760 -11.352  1.00 98.94           H  
ATOM   1696  O   VAL A 115       7.570   5.365  -8.338  1.00 98.94           O  
ATOM   1697  CG1 VAL A 115       8.953   2.918 -10.212  1.00 98.94           C  
ATOM   1698 HG11 VAL A 115       9.279   2.880  -9.173  1.00 98.94           H  
ATOM   1699 HG12 VAL A 115       9.142   3.918 -10.604  1.00 98.94           H  
ATOM   1700 HG13 VAL A 115       9.539   2.217 -10.807  1.00 98.94           H  
ATOM   1701  CG2 VAL A 115       7.238   1.103 -10.000  1.00 98.94           C  
ATOM   1702 HG21 VAL A 115       6.174   0.870 -10.032  1.00 98.94           H  
ATOM   1703 HG22 VAL A 115       7.635   0.860  -9.015  1.00 98.94           H  
ATOM   1704 HG23 VAL A 115       7.731   0.487 -10.752  1.00 98.94           H  
ATOM   1705  N   GLU A 116       6.700   5.685 -10.380  1.00 98.84           N  
ATOM   1706  H   GLU A 116       6.250   5.263 -11.179  1.00 98.84           H  
ATOM   1707  CA  GLU A 116       7.008   7.119 -10.441  1.00 98.84           C  
ATOM   1708  HA  GLU A 116       8.087   7.260 -10.376  1.00 98.84           H  
ATOM   1709  C   GLU A 116       6.362   7.907  -9.293  1.00 98.84           C  
ATOM   1710  CB  GLU A 116       6.521   7.699 -11.773  1.00 98.84           C  
ATOM   1711  HB2 GLU A 116       5.459   7.477 -11.881  1.00 98.84           H  
ATOM   1712  HB3 GLU A 116       6.644   8.781 -11.744  1.00 98.84           H  
ATOM   1713  O   GLU A 116       7.020   8.724  -8.639  1.00 98.84           O  
ATOM   1714  CG  GLU A 116       7.291   7.160 -12.985  1.00 98.84           C  
ATOM   1715  HG2 GLU A 116       7.196   6.075 -13.029  1.00 98.84           H  
ATOM   1716  HG3 GLU A 116       8.346   7.400 -12.855  1.00 98.84           H  
ATOM   1717  CD  GLU A 116       6.773   7.771 -14.295  1.00 98.84           C  
ATOM   1718  OE1 GLU A 116       7.608   7.986 -15.199  1.00 98.84           O  
ATOM   1719  OE2 GLU A 116       5.560   8.073 -14.366  1.00 98.84           O  
ATOM   1720  N   VAL A 117       5.084   7.646  -8.996  1.00 98.88           N  
ATOM   1721  H   VAL A 117       4.579   7.009  -9.595  1.00 98.88           H  
ATOM   1722  CA  VAL A 117       4.370   8.303  -7.890  1.00 98.88           C  
ATOM   1723  HA  VAL A 117       4.477   9.380  -8.013  1.00 98.88           H  
ATOM   1724  C   VAL A 117       4.992   7.958  -6.538  1.00 98.88           C  
ATOM   1725  CB  VAL A 117       2.865   7.968  -7.931  1.00 98.88           C  
ATOM   1726  HB  VAL A 117       2.732   6.900  -8.099  1.00 98.88           H  
ATOM   1727  O   VAL A 117       5.175   8.857  -5.712  1.00 98.88           O  
ATOM   1728  CG1 VAL A 117       2.132   8.343  -6.636  1.00 98.88           C  
ATOM   1729 HG11 VAL A 117       2.506   7.745  -5.805  1.00 98.88           H  
ATOM   1730 HG12 VAL A 117       2.251   9.405  -6.423  1.00 98.88           H  
ATOM   1731 HG13 VAL A 117       1.071   8.117  -6.751  1.00 98.88           H  
ATOM   1732  CG2 VAL A 117       2.195   8.752  -9.064  1.00 98.88           C  
ATOM   1733 HG21 VAL A 117       1.125   8.545  -9.080  1.00 98.88           H  
ATOM   1734 HG22 VAL A 117       2.615   8.464 -10.027  1.00 98.88           H  
ATOM   1735 HG23 VAL A 117       2.331   9.825  -8.924  1.00 98.88           H  
ATOM   1736  N   LEU A 118       5.348   6.695  -6.298  1.00 98.95           N  
ATOM   1737  H   LEU A 118       5.185   6.010  -7.023  1.00 98.95           H  
ATOM   1738  CA  LEU A 118       6.012   6.266  -5.066  1.00 98.95           C  
ATOM   1739  HA  LEU A 118       5.410   6.575  -4.212  1.00 98.95           H  
ATOM   1740  C   LEU A 118       7.378   6.951  -4.910  1.00 98.95           C  
ATOM   1741  CB  LEU A 118       6.146   4.732  -5.069  1.00 98.95           C  
ATOM   1742  HB2 LEU A 118       6.581   4.429  -6.021  1.00 98.95           H  
ATOM   1743  HB3 LEU A 118       6.846   4.433  -4.287  1.00 98.95           H  
ATOM   1744  O   LEU A 118       7.661   7.507  -3.847  1.00 98.95           O  
ATOM   1745  CG  LEU A 118       4.834   3.956  -4.849  1.00 98.95           C  
ATOM   1746  HG  LEU A 118       4.064   4.289  -5.546  1.00 98.95           H  
ATOM   1747  CD1 LEU A 118       5.106   2.469  -5.068  1.00 98.95           C  
ATOM   1748 HD11 LEU A 118       4.185   1.897  -4.962  1.00 98.95           H  
ATOM   1749 HD12 LEU A 118       5.838   2.133  -4.333  1.00 98.95           H  
ATOM   1750 HD13 LEU A 118       5.503   2.315  -6.071  1.00 98.95           H  
ATOM   1751  CD2 LEU A 118       4.281   4.103  -3.431  1.00 98.95           C  
ATOM   1752 HD21 LEU A 118       5.001   3.723  -2.706  1.00 98.95           H  
ATOM   1753 HD22 LEU A 118       3.350   3.543  -3.349  1.00 98.95           H  
ATOM   1754 HD23 LEU A 118       4.074   5.152  -3.220  1.00 98.95           H  
ATOM   1755  N   LEU A 119       8.194   6.988  -5.969  1.00 98.86           N  
ATOM   1756  H   LEU A 119       7.899   6.525  -6.817  1.00 98.86           H  
ATOM   1757  CA  LEU A 119       9.495   7.670  -5.968  1.00 98.86           C  
ATOM   1758  HA  LEU A 119      10.119   7.258  -5.174  1.00 98.86           H  
ATOM   1759  C   LEU A 119       9.345   9.168  -5.676  1.00 98.86           C  
ATOM   1760  CB  LEU A 119      10.189   7.456  -7.324  1.00 98.86           C  
ATOM   1761  HB2 LEU A 119      11.058   8.113  -7.382  1.00 98.86           H  
ATOM   1762  HB3 LEU A 119       9.500   7.751  -8.115  1.00 98.86           H  
ATOM   1763  O   LEU A 119      10.049   9.715  -4.825  1.00 98.86           O  
ATOM   1764  CG  LEU A 119      10.662   6.016  -7.593  1.00 98.86           C  
ATOM   1765  HG  LEU A 119       9.841   5.314  -7.444  1.00 98.86           H  
ATOM   1766  CD1 LEU A 119      11.141   5.913  -9.039  1.00 98.86           C  
ATOM   1767 HD11 LEU A 119      10.340   6.200  -9.719  1.00 98.86           H  
ATOM   1768 HD12 LEU A 119      11.418   4.883  -9.264  1.00 98.86           H  
ATOM   1769 HD13 LEU A 119      12.004   6.558  -9.208  1.00 98.86           H  
ATOM   1770  CD2 LEU A 119      11.799   5.590  -6.665  1.00 98.86           C  
ATOM   1771 HD21 LEU A 119      12.640   6.275  -6.771  1.00 98.86           H  
ATOM   1772 HD22 LEU A 119      12.125   4.585  -6.933  1.00 98.86           H  
ATOM   1773 HD23 LEU A 119      11.467   5.578  -5.627  1.00 98.86           H  
ATOM   1774  N   LYS A 120       8.361   9.827  -6.299  1.00 98.69           N  
ATOM   1775  H   LYS A 120       7.841   9.326  -7.005  1.00 98.69           H  
ATOM   1776  CA  LYS A 120       8.039  11.240  -6.047  1.00 98.69           C  
ATOM   1777  HA  LYS A 120       8.928  11.836  -6.256  1.00 98.69           H  
ATOM   1778  C   LYS A 120       7.657  11.518  -4.588  1.00 98.69           C  
ATOM   1779  CB  LYS A 120       6.923  11.643  -7.016  1.00 98.69           C  
ATOM   1780  HB2 LYS A 120       6.045  11.027  -6.822  1.00 98.69           H  
ATOM   1781  HB3 LYS A 120       7.259  11.444  -8.033  1.00 98.69           H  
ATOM   1782  O   LYS A 120       7.891  12.625  -4.105  1.00 98.69           O  
ATOM   1783  CG  LYS A 120       6.530  13.122  -6.904  1.00 98.69           C  
ATOM   1784  HG2 LYS A 120       7.396  13.753  -7.104  1.00 98.69           H  
ATOM   1785  HG3 LYS A 120       6.145  13.333  -5.907  1.00 98.69           H  
ATOM   1786  CD  LYS A 120       5.427  13.412  -7.920  1.00 98.69           C  
ATOM   1787  HD2 LYS A 120       5.813  13.238  -8.925  1.00 98.69           H  
ATOM   1788  HD3 LYS A 120       4.599  12.726  -7.742  1.00 98.69           H  
ATOM   1789  CE  LYS A 120       4.930  14.851  -7.794  1.00 98.69           C  
ATOM   1790  HE2 LYS A 120       5.753  15.528  -8.022  1.00 98.69           H  
ATOM   1791  HE3 LYS A 120       4.617  15.018  -6.763  1.00 98.69           H  
ATOM   1792  NZ  LYS A 120       3.793  15.065  -8.722  1.00 98.69           N  
ATOM   1793  HZ1 LYS A 120       3.048  14.418  -8.508  1.00 98.69           H  
ATOM   1794  HZ2 LYS A 120       3.431  16.006  -8.662  1.00 98.69           H  
ATOM   1795  HZ3 LYS A 120       4.075  14.870  -9.672  1.00 98.69           H  
ATOM   1796  N   HIS A 121       7.093  10.535  -3.888  1.00 98.74           N  
ATOM   1797  H   HIS A 121       6.930   9.655  -4.357  1.00 98.74           H  
ATOM   1798  CA  HIS A 121       6.731  10.630  -2.470  1.00 98.74           C  
ATOM   1799  HA  HIS A 121       6.632  11.684  -2.214  1.00 98.74           H  
ATOM   1800  C   HIS A 121       7.816  10.099  -1.519  1.00 98.74           C  
ATOM   1801  CB  HIS A 121       5.353   9.997  -2.236  1.00 98.74           C  
ATOM   1802  HB2 HIS A 121       5.163   9.923  -1.165  1.00 98.74           H  
ATOM   1803  HB3 HIS A 121       5.337   8.989  -2.649  1.00 98.74           H  
ATOM   1804  O   HIS A 121       7.567   9.972  -0.322  1.00 98.74           O  
ATOM   1805  CG  HIS A 121       4.244  10.816  -2.844  1.00 98.74           C  
ATOM   1806  CD2 HIS A 121       3.455  11.735  -2.209  1.00 98.74           C  
ATOM   1807  HD2 HIS A 121       3.515  12.009  -1.166  1.00 98.74           H  
ATOM   1808  ND1 HIS A 121       3.830  10.761  -4.151  1.00 98.74           N  
ATOM   1809  HD1 HIS A 121       4.189  10.116  -4.841  1.00 98.74           H  
ATOM   1810  CE1 HIS A 121       2.796  11.602  -4.299  1.00 98.74           C  
ATOM   1811  HE1 HIS A 121       2.223  11.725  -5.206  1.00 98.74           H  
ATOM   1812  NE2 HIS A 121       2.545  12.243  -3.145  1.00 98.74           N  
ATOM   1813  N   GLY A 122       9.031   9.844  -2.014  1.00 98.60           N  
ATOM   1814  H   GLY A 122       9.183   9.929  -3.009  1.00 98.60           H  
ATOM   1815  CA  GLY A 122      10.177   9.478  -1.182  1.00 98.60           C  
ATOM   1816  HA2 GLY A 122      11.085   9.795  -1.694  1.00 98.60           H  
ATOM   1817  HA3 GLY A 122      10.123   9.999  -0.225  1.00 98.60           H  
ATOM   1818  C   GLY A 122      10.310   7.982  -0.905  1.00 98.60           C  
ATOM   1819  O   GLY A 122      10.903   7.608   0.110  1.00 98.60           O  
ATOM   1820  N   ALA A 123       9.775   7.122  -1.779  1.00 98.84           N  
ATOM   1821  H   ALA A 123       9.247   7.474  -2.566  1.00 98.84           H  
ATOM   1822  CA  ALA A 123      10.127   5.707  -1.763  1.00 98.84           C  
ATOM   1823  HA  ALA A 123       9.814   5.286  -0.807  1.00 98.84           H  
ATOM   1824  C   ALA A 123      11.648   5.536  -1.906  1.00 98.84           C  
ATOM   1825  CB  ALA A 123       9.391   4.957  -2.875  1.00 98.84           C  
ATOM   1826  HB1 ALA A 123       8.318   5.127  -2.788  1.00 98.84           H  
ATOM   1827  HB2 ALA A 123       9.592   3.890  -2.781  1.00 98.84           H  
ATOM   1828  HB3 ALA A 123       9.733   5.303  -3.851  1.00 98.84           H  
ATOM   1829  O   ALA A 123      12.273   6.127  -2.788  1.00 98.84           O  
ATOM   1830  N   ASP A 124      12.243   4.721  -1.040  1.00 98.75           N  
ATOM   1831  H   ASP A 124      11.678   4.275  -0.332  1.00 98.75           H  
ATOM   1832  CA  ASP A 124      13.657   4.378  -1.096  1.00 98.75           C  
ATOM   1833  HA  ASP A 124      14.237   5.284  -1.267  1.00 98.75           H  
ATOM   1834  C   ASP A 124      13.906   3.425  -2.269  1.00 98.75           C  
ATOM   1835  CB  ASP A 124      14.105   3.796   0.253  1.00 98.75           C  
ATOM   1836  HB2 ASP A 124      13.467   2.949   0.507  1.00 98.75           H  
ATOM   1837  HB3 ASP A 124      13.966   4.556   1.022  1.00 98.75           H  
ATOM   1838  O   ASP A 124      13.633   2.225  -2.193  1.00 98.75           O  
ATOM   1839  CG  ASP A 124      15.574   3.348   0.269  1.00 98.75           C  
ATOM   1840  OD1 ASP A 124      16.325   3.701  -0.674  1.00 98.75           O  
ATOM   1841  OD2 ASP A 124      15.938   2.655   1.248  1.00 98.75           O  
ATOM   1842  N   VAL A 125      14.433   3.980  -3.362  1.00 98.55           N  
ATOM   1843  H   VAL A 125      14.526   4.985  -3.370  1.00 98.55           H  
ATOM   1844  CA  VAL A 125      14.779   3.241  -4.585  1.00 98.55           C  
ATOM   1845  HA  VAL A 125      13.873   2.756  -4.948  1.00 98.55           H  
ATOM   1846  C   VAL A 125      15.804   2.126  -4.336  1.00 98.55           C  
ATOM   1847  CB  VAL A 125      15.247   4.232  -5.671  1.00 98.55           C  
ATOM   1848  HB  VAL A 125      14.516   5.040  -5.711  1.00 98.55           H  
ATOM   1849  O   VAL A 125      15.795   1.115  -5.035  1.00 98.55           O  
ATOM   1850  CG1 VAL A 125      16.611   4.868  -5.370  1.00 98.55           C  
ATOM   1851 HG11 VAL A 125      16.613   5.316  -4.376  1.00 98.55           H  
ATOM   1852 HG12 VAL A 125      17.395   4.114  -5.439  1.00 98.55           H  
ATOM   1853 HG13 VAL A 125      16.815   5.641  -6.110  1.00 98.55           H  
ATOM   1854  CG2 VAL A 125      15.281   3.588  -7.057  1.00 98.55           C  
ATOM   1855 HG21 VAL A 125      15.512   4.339  -7.813  1.00 98.55           H  
ATOM   1856 HG22 VAL A 125      16.041   2.808  -7.105  1.00 98.55           H  
ATOM   1857 HG23 VAL A 125      14.306   3.156  -7.283  1.00 98.55           H  
ATOM   1858  N   ASN A 126      16.637   2.266  -3.296  1.00 98.31           N  
ATOM   1859  H   ASN A 126      16.494   3.048  -2.673  1.00 98.31           H  
ATOM   1860  CA  ASN A 126      17.669   1.297  -2.922  1.00 98.31           C  
ATOM   1861  HA  ASN A 126      17.912   0.686  -3.791  1.00 98.31           H  
ATOM   1862  C   ASN A 126      17.212   0.332  -1.819  1.00 98.31           C  
ATOM   1863  CB  ASN A 126      18.938   2.047  -2.498  1.00 98.31           C  
ATOM   1864  HB2 ASN A 126      18.715   2.668  -1.630  1.00 98.31           H  
ATOM   1865  HB3 ASN A 126      19.705   1.326  -2.215  1.00 98.31           H  
ATOM   1866  O   ASN A 126      18.016  -0.464  -1.324  1.00 98.31           O  
ATOM   1867  CG  ASN A 126      19.507   2.889  -3.616  1.00 98.31           C  
ATOM   1868  ND2 ASN A 126      19.548   4.189  -3.451  1.00 98.31           N  
ATOM   1869 HD21 ASN A 126      19.075   4.594  -2.656  1.00 98.31           H  
ATOM   1870 HD22 ASN A 126      19.823   4.711  -4.271  1.00 98.31           H  
ATOM   1871  OD1 ASN A 126      19.934   2.399  -4.642  1.00 98.31           O  
ATOM   1872  N   ALA A 127      15.942   0.390  -1.405  1.00 98.54           N  
ATOM   1873  H   ALA A 127      15.321   1.067  -1.826  1.00 98.54           H  
ATOM   1874  CA  ALA A 127      15.395  -0.567  -0.463  1.00 98.54           C  
ATOM   1875  HA  ALA A 127      15.951  -0.475   0.470  1.00 98.54           H  
ATOM   1876  C   ALA A 127      15.573  -1.980  -1.026  1.00 98.54           C  
ATOM   1877  CB  ALA A 127      13.918  -0.247  -0.203  1.00 98.54           C  
ATOM   1878  HB1 ALA A 127      13.465  -0.997   0.446  1.00 98.54           H  
ATOM   1879  HB2 ALA A 127      13.379  -0.235  -1.150  1.00 98.54           H  
ATOM   1880  HB3 ALA A 127      13.835   0.735   0.262  1.00 98.54           H  
ATOM   1881  O   ALA A 127      15.246  -2.236  -2.177  1.00 98.54           O  
ATOM   1882  N   GLN A 128      16.071  -2.894  -0.195  1.00 98.14           N  
ATOM   1883  H   GLN A 128      16.478  -2.587   0.677  1.00 98.14           H  
ATOM   1884  CA  GLN A 128      16.230  -4.295  -0.569  1.00 98.14           C  
ATOM   1885  HA  GLN A 128      16.106  -4.394  -1.648  1.00 98.14           H  
ATOM   1886  C   GLN A 128      15.160  -5.163   0.093  1.00 98.14           C  
ATOM   1887  CB  GLN A 128      17.647  -4.772  -0.229  1.00 98.14           C  
ATOM   1888  HB2 GLN A 128      17.853  -4.573   0.822  1.00 98.14           H  
ATOM   1889  HB3 GLN A 128      17.707  -5.847  -0.398  1.00 98.14           H  
ATOM   1890  O   GLN A 128      14.801  -4.953   1.262  1.00 98.14           O  
ATOM   1891  CG  GLN A 128      18.700  -4.081  -1.111  1.00 98.14           C  
ATOM   1892  HG2 GLN A 128      18.622  -2.999  -1.011  1.00 98.14           H  
ATOM   1893  HG3 GLN A 128      18.508  -4.339  -2.152  1.00 98.14           H  
ATOM   1894  CD  GLN A 128      20.133  -4.473  -0.769  1.00 98.14           C  
ATOM   1895  NE2 GLN A 128      21.071  -4.168  -1.636  1.00 98.14           N  
ATOM   1896 HE21 GLN A 128      21.999  -4.517  -1.443  1.00 98.14           H  
ATOM   1897 HE22 GLN A 128      20.804  -3.803  -2.539  1.00 98.14           H  
ATOM   1898  OE1 GLN A 128      20.444  -5.036   0.272  1.00 98.14           O  
ATOM   1899  N   THR A 129      14.686  -6.157  -0.652  1.00 96.67           N  
ATOM   1900  H   THR A 129      14.937  -6.149  -1.630  1.00 96.67           H  
ATOM   1901  CA  THR A 129      13.986  -7.333  -0.121  1.00 96.67           C  
ATOM   1902  HA  THR A 129      13.166  -6.993   0.511  1.00 96.67           H  
ATOM   1903  C   THR A 129      14.942  -8.199   0.718  1.00 96.67           C  
ATOM   1904  CB  THR A 129      13.403  -8.194  -1.257  1.00 96.67           C  
ATOM   1905  HB  THR A 129      12.826  -9.010  -0.820  1.00 96.67           H  
ATOM   1906  O   THR A 129      16.161  -8.025   0.647  1.00 96.67           O  
ATOM   1907  CG2 THR A 129      12.485  -7.426  -2.200  1.00 96.67           C  
ATOM   1908 HG21 THR A 129      12.007  -8.122  -2.889  1.00 96.67           H  
ATOM   1909 HG22 THR A 129      11.716  -6.907  -1.628  1.00 96.67           H  
ATOM   1910 HG23 THR A 129      13.053  -6.697  -2.779  1.00 96.67           H  
ATOM   1911  OG1 THR A 129      14.443  -8.749  -2.028  1.00 96.67           O  
ATOM   1912  HG1 THR A 129      14.648  -8.088  -2.693  1.00 96.67           H  
ATOM   1913  N   PRO A 130      14.455  -9.198   1.480  1.00 95.35           N  
ATOM   1914  CA  PRO A 130      15.329 -10.115   2.220  1.00 95.35           C  
ATOM   1915  HA  PRO A 130      15.928  -9.532   2.919  1.00 95.35           H  
ATOM   1916  C   PRO A 130      16.277 -10.951   1.352  1.00 95.35           C  
ATOM   1917  CB  PRO A 130      14.390 -11.029   3.007  1.00 95.35           C  
ATOM   1918  HB2 PRO A 130      14.128 -11.906   2.415  1.00 95.35           H  
ATOM   1919  HB3 PRO A 130      14.825 -11.327   3.961  1.00 95.35           H  
ATOM   1920  O   PRO A 130      17.253 -11.487   1.868  1.00 95.35           O  
ATOM   1921  CG  PRO A 130      13.154 -10.162   3.196  1.00 95.35           C  
ATOM   1922  HG2 PRO A 130      12.281 -10.781   3.401  1.00 95.35           H  
ATOM   1923  HG3 PRO A 130      13.320  -9.450   4.005  1.00 95.35           H  
ATOM   1924  CD  PRO A 130      13.071  -9.421   1.861  1.00 95.35           C  
ATOM   1925  HD2 PRO A 130      12.523  -8.486   1.979  1.00 95.35           H  
ATOM   1926  HD3 PRO A 130      12.581 -10.054   1.121  1.00 95.35           H  
ATOM   1927  N   LEU A 131      16.000 -11.070   0.049  1.00 95.83           N  
ATOM   1928  H   LEU A 131      15.203 -10.572  -0.320  1.00 95.83           H  
ATOM   1929  CA  LEU A 131      16.892 -11.718  -0.916  1.00 95.83           C  
ATOM   1930  HA  LEU A 131      17.463 -12.494  -0.406  1.00 95.83           H  
ATOM   1931  C   LEU A 131      17.951 -10.757  -1.483  1.00 95.83           C  
ATOM   1932  CB  LEU A 131      16.050 -12.380  -2.023  1.00 95.83           C  
ATOM   1933  HB2 LEU A 131      16.720 -12.758  -2.795  1.00 95.83           H  
ATOM   1934  HB3 LEU A 131      15.423 -11.617  -2.483  1.00 95.83           H  
ATOM   1935  O   LEU A 131      18.778 -11.172  -2.286  1.00 95.83           O  
ATOM   1936  CG  LEU A 131      15.161 -13.542  -1.540  1.00 95.83           C  
ATOM   1937  HG  LEU A 131      14.478 -13.184  -0.770  1.00 95.83           H  
ATOM   1938  CD1 LEU A 131      14.329 -14.071  -2.707  1.00 95.83           C  
ATOM   1939 HD11 LEU A 131      13.743 -13.258  -3.134  1.00 95.83           H  
ATOM   1940 HD12 LEU A 131      13.652 -14.852  -2.362  1.00 95.83           H  
ATOM   1941 HD13 LEU A 131      14.986 -14.470  -3.481  1.00 95.83           H  
ATOM   1942  CD2 LEU A 131      15.968 -14.717  -0.974  1.00 95.83           C  
ATOM   1943 HD21 LEU A 131      15.299 -15.542  -0.731  1.00 95.83           H  
ATOM   1944 HD22 LEU A 131      16.698 -15.048  -1.713  1.00 95.83           H  
ATOM   1945 HD23 LEU A 131      16.487 -14.412  -0.065  1.00 95.83           H  
ATOM   1946  N   GLY A 132      17.955  -9.491  -1.055  1.00 97.23           N  
ATOM   1947  H   GLY A 132      17.259  -9.204  -0.381  1.00 97.23           H  
ATOM   1948  CA  GLY A 132      18.909  -8.472  -1.493  1.00 97.23           C  
ATOM   1949  HA2 GLY A 132      19.030  -7.738  -0.697  1.00 97.23           H  
ATOM   1950  HA3 GLY A 132      19.878  -8.937  -1.675  1.00 97.23           H  
ATOM   1951  C   GLY A 132      18.504  -7.728  -2.765  1.00 97.23           C  
ATOM   1952  O   GLY A 132      19.264  -6.880  -3.214  1.00 97.23           O  
ATOM   1953  N   HIS A 133      17.330  -8.016  -3.334  1.00 97.77           N  
ATOM   1954  H   HIS A 133      16.758  -8.741  -2.924  1.00 97.77           H  
ATOM   1955  CA  HIS A 133      16.877  -7.390  -4.580  1.00 97.77           C  
ATOM   1956  HA  HIS A 133      17.732  -7.242  -5.239  1.00 97.77           H  
ATOM   1957  C   HIS A 133      16.248  -6.026  -4.307  1.00 97.77           C  
ATOM   1958  CB  HIS A 133      15.869  -8.291  -5.309  1.00 97.77           C  
ATOM   1959  HB2 HIS A 133      15.524  -7.764  -6.199  1.00 97.77           H  
ATOM   1960  HB3 HIS A 133      15.000  -8.451  -4.672  1.00 97.77           H  
ATOM   1961  O   HIS A 133      15.394  -5.920  -3.425  1.00 97.77           O  
ATOM   1962  CG  HIS A 133      16.387  -9.638  -5.751  1.00 97.77           C  
ATOM   1963  CD2 HIS A 133      17.626 -10.185  -5.534  1.00 97.77           C  
ATOM   1964  HD2 HIS A 133      18.443  -9.733  -4.992  1.00 97.77           H  
ATOM   1965  ND1 HIS A 133      15.691 -10.530  -6.534  1.00 97.77           N  
ATOM   1966  HD1 HIS A 133      14.918 -10.295  -7.140  1.00 97.77           H  
ATOM   1967  CE1 HIS A 133      16.489 -11.581  -6.775  1.00 97.77           C  
ATOM   1968  HE1 HIS A 133      16.270 -12.361  -7.489  1.00 97.77           H  
ATOM   1969  NE2 HIS A 133      17.666 -11.437  -6.151  1.00 97.77           N  
ATOM   1970  N   THR A 134      16.646  -5.029  -5.086  1.00 98.58           N  
ATOM   1971  H   THR A 134      17.390  -5.230  -5.740  1.00 98.58           H  
ATOM   1972  CA  THR A 134      16.003  -3.719  -5.222  1.00 98.58           C  
ATOM   1973  HA  THR A 134      15.575  -3.423  -4.264  1.00 98.58           H  
ATOM   1974  C   THR A 134      14.866  -3.766  -6.246  1.00 98.58           C  
ATOM   1975  CB  THR A 134      17.030  -2.656  -5.650  1.00 98.58           C  
ATOM   1976  HB  THR A 134      16.528  -1.690  -5.707  1.00 98.58           H  
ATOM   1977  O   THR A 134      14.658  -4.769  -6.934  1.00 98.58           O  
ATOM   1978  CG2 THR A 134      18.200  -2.521  -4.678  1.00 98.58           C  
ATOM   1979 HG21 THR A 134      18.835  -1.696  -5.003  1.00 98.58           H  
ATOM   1980 HG22 THR A 134      18.787  -3.439  -4.661  1.00 98.58           H  
ATOM   1981 HG23 THR A 134      17.820  -2.304  -3.680  1.00 98.58           H  
ATOM   1982  OG1 THR A 134      17.541  -2.968  -6.926  1.00 98.58           O  
ATOM   1983  HG1 THR A 134      18.129  -3.722  -6.839  1.00 98.58           H  
ATOM   1984  N   ALA A 135      14.129  -2.663  -6.397  1.00 98.46           N  
ATOM   1985  H   ALA A 135      14.321  -1.861  -5.815  1.00 98.46           H  
ATOM   1986  CA  ALA A 135      13.164  -2.528  -7.488  1.00 98.46           C  
ATOM   1987  HA  ALA A 135      12.454  -3.354  -7.431  1.00 98.46           H  
ATOM   1988  C   ALA A 135      13.830  -2.602  -8.878  1.00 98.46           C  
ATOM   1989  CB  ALA A 135      12.395  -1.220  -7.285  1.00 98.46           C  
ATOM   1990  HB1 ALA A 135      11.656  -1.100  -8.077  1.00 98.46           H  
ATOM   1991  HB2 ALA A 135      11.889  -1.245  -6.319  1.00 98.46           H  
ATOM   1992  HB3 ALA A 135      13.081  -0.373  -7.311  1.00 98.46           H  
ATOM   1993  O   ALA A 135      13.212  -3.118  -9.809  1.00 98.46           O  
ATOM   1994  N   PHE A 136      15.076  -2.126  -9.012  1.00 98.59           N  
ATOM   1995  H   PHE A 136      15.550  -1.747  -8.204  1.00 98.59           H  
ATOM   1996  CA  PHE A 136      15.841  -2.207 -10.260  1.00 98.59           C  
ATOM   1997  HA  PHE A 136      15.225  -1.852 -11.086  1.00 98.59           H  
ATOM   1998  C   PHE A 136      16.224  -3.656 -10.575  1.00 98.59           C  
ATOM   1999  CB  PHE A 136      17.080  -1.304 -10.162  1.00 98.59           C  
ATOM   2000  HB2 PHE A 136      16.760  -0.285  -9.946  1.00 98.59           H  
ATOM   2001  HB3 PHE A 136      17.702  -1.633  -9.330  1.00 98.59           H  
ATOM   2002  O   PHE A 136      16.034  -4.117 -11.693  1.00 98.59           O  
ATOM   2003  CG  PHE A 136      17.921  -1.288 -11.424  1.00 98.59           C  
ATOM   2004  CD1 PHE A 136      19.011  -2.169 -11.563  1.00 98.59           C  
ATOM   2005  HD1 PHE A 136      19.251  -2.861 -10.769  1.00 98.59           H  
ATOM   2006  CD2 PHE A 136      17.605  -0.402 -12.471  1.00 98.59           C  
ATOM   2007  HD2 PHE A 136      16.788   0.297 -12.369  1.00 98.59           H  
ATOM   2008  CE1 PHE A 136      19.777  -2.162 -12.743  1.00 98.59           C  
ATOM   2009  HE1 PHE A 136      20.605  -2.848 -12.847  1.00 98.59           H  
ATOM   2010  CE2 PHE A 136      18.367  -0.398 -13.651  1.00 98.59           C  
ATOM   2011  HE2 PHE A 136      18.123   0.296 -14.441  1.00 98.59           H  
ATOM   2012  CZ  PHE A 136      19.453  -1.279 -13.788  1.00 98.59           C  
ATOM   2013  HZ  PHE A 136      20.037  -1.271 -14.697  1.00 98.59           H  
ATOM   2014  N   ASP A 137      16.663  -4.433  -9.582  1.00 98.49           N  
ATOM   2015  H   ASP A 137      16.850  -4.018  -8.680  1.00 98.49           H  
ATOM   2016  CA  ASP A 137      16.953  -5.859  -9.800  1.00 98.49           C  
ATOM   2017  HA  ASP A 137      17.712  -5.950 -10.577  1.00 98.49           H  
ATOM   2018  C   ASP A 137      15.701  -6.615 -10.281  1.00 98.49           C  
ATOM   2019  CB  ASP A 137      17.503  -6.493  -8.518  1.00 98.49           C  
ATOM   2020  HB2 ASP A 137      16.737  -6.445  -7.744  1.00 98.49           H  
ATOM   2021  HB3 ASP A 137      17.723  -7.544  -8.707  1.00 98.49           H  
ATOM   2022  O   ASP A 137      15.767  -7.418 -11.208  1.00 98.49           O  
ATOM   2023  CG  ASP A 137      18.776  -5.807  -8.021  1.00 98.49           C  
ATOM   2024  OD1 ASP A 137      19.739  -5.672  -8.802  1.00 98.49           O  
ATOM   2025  OD2 ASP A 137      18.760  -5.377  -6.842  1.00 98.49           O  
ATOM   2026  N   ILE A 138      14.530  -6.286  -9.720  1.00 98.17           N  
ATOM   2027  H   ILE A 138      14.548  -5.605  -8.974  1.00 98.17           H  
ATOM   2028  CA  ILE A 138      13.242  -6.847 -10.152  1.00 98.17           C  
ATOM   2029  HA  ILE A 138      13.320  -7.934 -10.130  1.00 98.17           H  
ATOM   2030  C   ILE A 138      12.907  -6.464 -11.603  1.00 98.17           C  
ATOM   2031  CB  ILE A 138      12.121  -6.417  -9.175  1.00 98.17           C  
ATOM   2032  HB  ILE A 138      12.163  -5.334  -9.057  1.00 98.17           H  
ATOM   2033  O   ILE A 138      12.353  -7.289 -12.333  1.00 98.17           O  
ATOM   2034  CG1 ILE A 138      12.330  -7.069  -7.789  1.00 98.17           C  
ATOM   2035 HG12 ILE A 138      12.149  -8.142  -7.860  1.00 98.17           H  
ATOM   2036 HG13 ILE A 138      13.365  -6.935  -7.476  1.00 98.17           H  
ATOM   2037  CG2 ILE A 138      10.722  -6.776  -9.712  1.00 98.17           C  
ATOM   2038 HG21 ILE A 138      10.507  -6.210 -10.618  1.00 98.17           H  
ATOM   2039 HG22 ILE A 138      10.672  -7.843  -9.931  1.00 98.17           H  
ATOM   2040 HG23 ILE A 138       9.959  -6.516  -8.977  1.00 98.17           H  
ATOM   2041  CD1 ILE A 138      11.440  -6.482  -6.684  1.00 98.17           C  
ATOM   2042 HD11 ILE A 138      11.765  -6.875  -5.721  1.00 98.17           H  
ATOM   2043 HD12 ILE A 138      10.398  -6.764  -6.834  1.00 98.17           H  
ATOM   2044 HD13 ILE A 138      11.527  -5.395  -6.676  1.00 98.17           H  
ATOM   2045  N   SER A 139      13.205  -5.235 -12.041  1.00 98.22           N  
ATOM   2046  H   SER A 139      13.715  -4.601 -11.442  1.00 98.22           H  
ATOM   2047  CA  SER A 139      12.937  -4.825 -13.425  1.00 98.22           C  
ATOM   2048  HA  SER A 139      11.904  -5.082 -13.656  1.00 98.22           H  
ATOM   2049  C   SER A 139      13.815  -5.584 -14.418  1.00 98.22           C  
ATOM   2050  CB  SER A 139      13.073  -3.312 -13.607  1.00 98.22           C  
ATOM   2051  HB2 SER A 139      12.626  -3.037 -14.562  1.00 98.22           H  
ATOM   2052  HB3 SER A 139      12.538  -2.815 -12.797  1.00 98.22           H  
ATOM   2053  O   SER A 139      13.307  -6.035 -15.446  1.00 98.22           O  
ATOM   2054  OG  SER A 139      14.408  -2.878 -13.600  1.00 98.22           O  
ATOM   2055  HG  SER A 139      14.470  -2.041 -14.067  1.00 98.22           H  
ATOM   2056  N   ILE A 140      15.084  -5.816 -14.073  1.00 98.22           N  
ATOM   2057  H   ILE A 140      15.426  -5.370 -13.234  1.00 98.22           H  
ATOM   2058  CA  ILE A 140      16.016  -6.617 -14.872  1.00 98.22           C  
ATOM   2059  HA  ILE A 140      15.981  -6.258 -15.900  1.00 98.22           H  
ATOM   2060  C   ILE A 140      15.584  -8.087 -14.918  1.00 98.22           C  
ATOM   2061  CB  ILE A 140      17.458  -6.449 -14.343  1.00 98.22           C  
ATOM   2062  HB  ILE A 140      17.478  -6.758 -13.298  1.00 98.22           H  
ATOM   2063  O   ILE A 140      15.499  -8.653 -16.008  1.00 98.22           O  
ATOM   2064  CG1 ILE A 140      17.948  -4.981 -14.398  1.00 98.22           C  
ATOM   2065 HG12 ILE A 140      18.963  -4.935 -14.003  1.00 98.22           H  
ATOM   2066 HG13 ILE A 140      17.330  -4.368 -13.742  1.00 98.22           H  
ATOM   2067  CG2 ILE A 140      18.440  -7.354 -15.111  1.00 98.22           C  
ATOM   2068 HG21 ILE A 140      19.461  -7.138 -14.798  1.00 98.22           H  
ATOM   2069 HG22 ILE A 140      18.342  -7.193 -16.185  1.00 98.22           H  
ATOM   2070 HG23 ILE A 140      18.231  -8.400 -14.887  1.00 98.22           H  
ATOM   2071  CD1 ILE A 140      17.932  -4.319 -15.783  1.00 98.22           C  
ATOM   2072 HD11 ILE A 140      16.911  -4.252 -16.160  1.00 98.22           H  
ATOM   2073 HD12 ILE A 140      18.332  -3.309 -15.697  1.00 98.22           H  
ATOM   2074 HD13 ILE A 140      18.549  -4.880 -16.484  1.00 98.22           H  
ATOM   2075  N   ASP A 141      15.242  -8.689 -13.773  1.00 97.18           N  
ATOM   2076  H   ASP A 141      15.386  -8.190 -12.907  1.00 97.18           H  
ATOM   2077  CA  ASP A 141      14.781 -10.084 -13.691  1.00 97.18           C  
ATOM   2078  HA  ASP A 141      15.559 -10.743 -14.076  1.00 97.18           H  
ATOM   2079  C   ASP A 141      13.516 -10.328 -14.534  1.00 97.18           C  
ATOM   2080  CB  ASP A 141      14.492 -10.456 -12.222  1.00 97.18           C  
ATOM   2081  HB2 ASP A 141      13.932  -9.650 -11.748  1.00 97.18           H  
ATOM   2082  HB3 ASP A 141      13.852 -11.338 -12.216  1.00 97.18           H  
ATOM   2083  O   ASP A 141      13.356 -11.388 -15.144  1.00 97.18           O  
ATOM   2084  CG  ASP A 141      15.723 -10.797 -11.369  1.00 97.18           C  
ATOM   2085  OD1 ASP A 141      16.818 -11.000 -11.946  1.00 97.18           O  
ATOM   2086  OD2 ASP A 141      15.523 -10.979 -10.142  1.00 97.18           O  
ATOM   2087  N   ASN A 142      12.626  -9.334 -14.602  1.00 96.93           N  
ATOM   2088  H   ASN A 142      12.810  -8.510 -14.047  1.00 96.93           H  
ATOM   2089  CA  ASN A 142      11.400  -9.387 -15.397  1.00 96.93           C  
ATOM   2090  HA  ASN A 142      11.042 -10.416 -15.417  1.00 96.93           H  
ATOM   2091  C   ASN A 142      11.594  -8.982 -16.871  1.00 96.93           C  
ATOM   2092  CB  ASN A 142      10.338  -8.515 -14.708  1.00 96.93           C  
ATOM   2093  HB2 ASN A 142      10.766  -7.538 -14.484  1.00 96.93           H  
ATOM   2094  HB3 ASN A 142       9.498  -8.365 -15.386  1.00 96.93           H  
ATOM   2095  O   ASN A 142      10.645  -9.090 -17.650  1.00 96.93           O  
ATOM   2096  CG  ASN A 142       9.776  -9.129 -13.437  1.00 96.93           C  
ATOM   2097  ND2 ASN A 142       9.153  -8.328 -12.605  1.00 96.93           N  
ATOM   2098 HD21 ASN A 142       8.795  -8.759 -11.765  1.00 96.93           H  
ATOM   2099 HD22 ASN A 142       9.215  -7.328 -12.735  1.00 96.93           H  
ATOM   2100  OD1 ASN A 142       9.797 -10.326 -13.197  1.00 96.93           O  
ATOM   2101  N   GLY A 143      12.779  -8.498 -17.262  1.00 97.79           N  
ATOM   2102  H   GLY A 143      13.531  -8.465 -16.589  1.00 97.79           H  
ATOM   2103  CA  GLY A 143      13.031  -7.953 -18.599  1.00 97.79           C  
ATOM   2104  HA2 GLY A 143      14.085  -7.687 -18.672  1.00 97.79           H  
ATOM   2105  HA3 GLY A 143      12.806  -8.712 -19.349  1.00 97.79           H  
ATOM   2106  C   GLY A 143      12.205  -6.699 -18.918  1.00 97.79           C  
ATOM   2107  O   GLY A 143      11.842  -6.482 -20.071  1.00 97.79           O  
ATOM   2108  N   ASN A 144      11.857  -5.904 -17.902  1.00 97.75           N  
ATOM   2109  H   ASN A 144      12.268  -6.094 -17.000  1.00 97.75           H  
ATOM   2110  CA  ASN A 144      11.079  -4.676 -18.049  1.00 97.75           C  
ATOM   2111  HA  ASN A 144      10.471  -4.747 -18.951  1.00 97.75           H  
ATOM   2112  C   ASN A 144      12.020  -3.473 -18.235  1.00 97.75           C  
ATOM   2113  CB  ASN A 144      10.115  -4.552 -16.855  1.00 97.75           C  
ATOM   2114  HB2 ASN A 144       9.563  -5.486 -16.754  1.00 97.75           H  
ATOM   2115  HB3 ASN A 144      10.682  -4.380 -15.940  1.00 97.75           H  
ATOM   2116  O   ASN A 144      12.433  -2.841 -17.261  1.00 97.75           O  
ATOM   2117  CG  ASN A 144       9.113  -3.421 -17.033  1.00 97.75           C  
ATOM   2118  ND2 ASN A 144       8.011  -3.456 -16.321  1.00 97.75           N  
ATOM   2119 HD21 ASN A 144       7.371  -2.694 -16.496  1.00 97.75           H  
ATOM   2120 HD22 ASN A 144       7.840  -4.211 -15.673  1.00 97.75           H  
ATOM   2121  OD1 ASN A 144       9.285  -2.495 -17.801  1.00 97.75           O  
ATOM   2122  N   GLU A 145      12.371  -3.193 -19.492  1.00 97.76           N  
ATOM   2123  H   GLU A 145      12.032  -3.794 -20.229  1.00 97.76           H  
ATOM   2124  CA  GLU A 145      13.303  -2.122 -19.875  1.00 97.76           C  
ATOM   2125  HA  GLU A 145      14.244  -2.266 -19.343  1.00 97.76           H  
ATOM   2126  C   GLU A 145      12.790  -0.729 -19.478  1.00 97.76           C  
ATOM   2127  CB  GLU A 145      13.595  -2.192 -21.388  1.00 97.76           C  
ATOM   2128  HB2 GLU A 145      12.654  -2.124 -21.935  1.00 97.76           H  
ATOM   2129  HB3 GLU A 145      14.220  -1.341 -21.660  1.00 97.76           H  
ATOM   2130  O   GLU A 145      13.548   0.040 -18.891  1.00 97.76           O  
ATOM   2131  CG  GLU A 145      14.329  -3.487 -21.788  1.00 97.76           C  
ATOM   2132  HG2 GLU A 145      15.258  -3.543 -21.222  1.00 97.76           H  
ATOM   2133  HG3 GLU A 145      13.716  -4.342 -21.502  1.00 97.76           H  
ATOM   2134  CD  GLU A 145      14.652  -3.608 -23.293  1.00 97.76           C  
ATOM   2135  OE1 GLU A 145      15.305  -4.615 -23.660  1.00 97.76           O  
ATOM   2136  OE2 GLU A 145      14.256  -2.728 -24.089  1.00 97.76           O  
ATOM   2137  N   ASP A 146      11.500  -0.442 -19.690  1.00 98.23           N  
ATOM   2138  H   ASP A 146      10.941  -1.087 -20.231  1.00 98.23           H  
ATOM   2139  CA  ASP A 146      10.887   0.844 -19.323  1.00 98.23           C  
ATOM   2140  HA  ASP A 146      11.404   1.652 -19.841  1.00 98.23           H  
ATOM   2141  C   ASP A 146      10.989   1.098 -17.808  1.00 98.23           C  
ATOM   2142  CB  ASP A 146       9.399   0.864 -19.727  1.00 98.23           C  
ATOM   2143  HB2 ASP A 146       8.972   1.809 -19.391  1.00 98.23           H  
ATOM   2144  HB3 ASP A 146       8.885   0.061 -19.198  1.00 98.23           H  
ATOM   2145  O   ASP A 146      11.327   2.191 -17.355  1.00 98.23           O  
ATOM   2146  CG  ASP A 146       9.107   0.732 -21.228  1.00 98.23           C  
ATOM   2147  OD1 ASP A 146       9.973   1.090 -22.053  1.00 98.23           O  
ATOM   2148  OD2 ASP A 146       7.989   0.263 -21.550  1.00 98.23           O  
ATOM   2149  N   LEU A 147      10.748   0.064 -16.994  1.00 98.50           N  
ATOM   2150  H   LEU A 147      10.478  -0.814 -17.414  1.00 98.50           H  
ATOM   2151  CA  LEU A 147      10.895   0.165 -15.544  1.00 98.50           C  
ATOM   2152  HA  LEU A 147      10.369   1.062 -15.217  1.00 98.50           H  
ATOM   2153  C   LEU A 147      12.362   0.323 -15.120  1.00 98.50           C  
ATOM   2154  CB  LEU A 147      10.252  -1.066 -14.894  1.00 98.50           C  
ATOM   2155  HB2 LEU A 147       9.208  -1.131 -15.199  1.00 98.50           H  
ATOM   2156  HB3 LEU A 147      10.767  -1.954 -15.263  1.00 98.50           H  
ATOM   2157  O   LEU A 147      12.648   1.055 -14.173  1.00 98.50           O  
ATOM   2158  CG  LEU A 147      10.317  -1.064 -13.364  1.00 98.50           C  
ATOM   2159  HG  LEU A 147      11.363  -1.069 -13.056  1.00 98.50           H  
ATOM   2160  CD1 LEU A 147       9.635   0.141 -12.727  1.00 98.50           C  
ATOM   2161 HD11 LEU A 147       9.684   0.036 -11.643  1.00 98.50           H  
ATOM   2162 HD12 LEU A 147      10.162   1.055 -12.999  1.00 98.50           H  
ATOM   2163 HD13 LEU A 147       8.597   0.211 -13.054  1.00 98.50           H  
ATOM   2164  CD2 LEU A 147       9.663  -2.334 -12.825  1.00 98.50           C  
ATOM   2165 HD21 LEU A 147       9.878  -2.408 -11.759  1.00 98.50           H  
ATOM   2166 HD22 LEU A 147       8.586  -2.304 -12.994  1.00 98.50           H  
ATOM   2167 HD23 LEU A 147      10.083  -3.209 -13.320  1.00 98.50           H  
ATOM   2168  N   ALA A 148      13.292  -0.360 -15.792  1.00 98.20           N  
ATOM   2169  H   ALA A 148      13.006  -0.909 -16.590  1.00 98.20           H  
ATOM   2170  CA  ALA A 148      14.720  -0.189 -15.540  1.00 98.20           C  
ATOM   2171  HA  ALA A 148      14.915  -0.349 -14.479  1.00 98.20           H  
ATOM   2172  C   ALA A 148      15.182   1.243 -15.854  1.00 98.20           C  
ATOM   2173  CB  ALA A 148      15.499  -1.238 -16.343  1.00 98.20           C  
ATOM   2174  HB1 ALA A 148      15.115  -2.238 -16.142  1.00 98.20           H  
ATOM   2175  HB2 ALA A 148      15.409  -1.033 -17.410  1.00 98.20           H  
ATOM   2176  HB3 ALA A 148      16.552  -1.197 -16.066  1.00 98.20           H  
ATOM   2177  O   ALA A 148      15.969   1.796 -15.092  1.00 98.20           O  
ATOM   2178  N   GLU A 149      14.649   1.867 -16.909  1.00 97.65           N  
ATOM   2179  H   GLU A 149      14.038   1.350 -17.525  1.00 97.65           H  
ATOM   2180  CA  GLU A 149      14.952   3.258 -17.264  1.00 97.65           C  
ATOM   2181  HA  GLU A 149      16.036   3.361 -17.320  1.00 97.65           H  
ATOM   2182  C   GLU A 149      14.464   4.260 -16.204  1.00 97.65           C  
ATOM   2183  CB  GLU A 149      14.372   3.578 -18.655  1.00 97.65           C  
ATOM   2184  HB2 GLU A 149      14.713   2.814 -19.355  1.00 97.65           H  
ATOM   2185  HB3 GLU A 149      13.283   3.559 -18.614  1.00 97.65           H  
ATOM   2186  O   GLU A 149      15.147   5.250 -15.944  1.00 97.65           O  
ATOM   2187  CG  GLU A 149      14.844   4.954 -19.159  1.00 97.65           C  
ATOM   2188  HG2 GLU A 149      15.932   4.978 -19.104  1.00 97.65           H  
ATOM   2189  HG3 GLU A 149      14.456   5.730 -18.499  1.00 97.65           H  
ATOM   2190  CD  GLU A 149      14.441   5.301 -20.602  1.00 97.65           C  
ATOM   2191  OE1 GLU A 149      14.900   6.372 -21.071  1.00 97.65           O  
ATOM   2192  OE2 GLU A 149      13.727   4.510 -21.253  1.00 97.65           O  
ATOM   2193  N   ILE A 150      13.327   3.988 -15.553  1.00 97.30           N  
ATOM   2194  H   ILE A 150      12.784   3.201 -15.876  1.00 97.30           H  
ATOM   2195  CA  ILE A 150      12.792   4.817 -14.456  1.00 97.30           C  
ATOM   2196  HA  ILE A 150      12.833   5.863 -14.759  1.00 97.30           H  
ATOM   2197  C   ILE A 150      13.640   4.699 -13.176  1.00 97.30           C  
ATOM   2198  CB  ILE A 150      11.308   4.444 -14.197  1.00 97.30           C  
ATOM   2199  HB  ILE A 150      11.243   3.361 -14.092  1.00 97.30           H  
ATOM   2200  O   ILE A 150      13.718   5.651 -12.399  1.00 97.30           O  
ATOM   2201  CG1 ILE A 150      10.434   4.875 -15.398  1.00 97.30           C  
ATOM   2202 HG12 ILE A 150      10.371   5.963 -15.433  1.00 97.30           H  
ATOM   2203 HG13 ILE A 150      10.901   4.546 -16.327  1.00 97.30           H  
ATOM   2204  CG2 ILE A 150      10.752   5.077 -12.904  1.00 97.30           C  
ATOM   2205 HG21 ILE A 150       9.696   4.836 -12.781  1.00 97.30           H  
ATOM   2206 HG22 ILE A 150      11.280   4.688 -12.033  1.00 97.30           H  
ATOM   2207 HG23 ILE A 150      10.867   6.160 -12.944  1.00 97.30           H  
ATOM   2208  CD1 ILE A 150       9.015   4.295 -15.374  1.00 97.30           C  
ATOM   2209 HD11 ILE A 150       8.530   4.500 -16.328  1.00 97.30           H  
ATOM   2210 HD12 ILE A 150       9.062   3.217 -15.221  1.00 97.30           H  
ATOM   2211 HD13 ILE A 150       8.420   4.753 -14.583  1.00 97.30           H  
ATOM   2212  N   LEU A 151      14.239   3.531 -12.925  1.00 97.38           N  
ATOM   2213  H   LEU A 151      14.158   2.810 -13.629  1.00 97.38           H  
ATOM   2214  CA  LEU A 151      14.882   3.186 -11.649  1.00 97.38           C  
ATOM   2215  HA  LEU A 151      14.507   3.853 -10.873  1.00 97.38           H  
ATOM   2216  C   LEU A 151      16.412   3.362 -11.619  1.00 97.38           C  
ATOM   2217  CB  LEU A 151      14.496   1.739 -11.295  1.00 97.38           C  
ATOM   2218  HB2 LEU A 151      14.711   1.116 -12.163  1.00 97.38           H  
ATOM   2219  HB3 LEU A 151      15.122   1.393 -10.472  1.00 97.38           H  
ATOM   2220  O   LEU A 151      16.998   3.178 -10.551  1.00 97.38           O  
ATOM   2221  CG  LEU A 151      13.027   1.537 -10.895  1.00 97.38           C  
ATOM   2222  HG  LEU A 151      12.357   1.977 -11.634  1.00 97.38           H  
ATOM   2223  CD1 LEU A 151      12.761   0.041 -10.801  1.00 97.38           C  
ATOM   2224 HD11 LEU A 151      13.402  -0.368 -10.019  1.00 97.38           H  
ATOM   2225 HD12 LEU A 151      13.014  -0.436 -11.748  1.00 97.38           H  
ATOM   2226 HD13 LEU A 151      11.715  -0.146 -10.559  1.00 97.38           H  
ATOM   2227  CD2 LEU A 151      12.718   2.120  -9.513  1.00 97.38           C  
ATOM   2228 HD21 LEU A 151      13.356   1.651  -8.764  1.00 97.38           H  
ATOM   2229 HD22 LEU A 151      11.670   1.950  -9.267  1.00 97.38           H  
ATOM   2230 HD23 LEU A 151      12.912   3.192  -9.522  1.00 97.38           H  
ATOM   2231  N   GLN A 152      17.046   3.653 -12.760  1.00 85.14           N  
ATOM   2232  H   GLN A 152      16.481   3.799 -13.584  1.00 85.14           H  
ATOM   2233  CA  GLN A 152      18.506   3.800 -12.899  1.00 85.14           C  
ATOM   2234  HA  GLN A 152      18.971   2.975 -12.359  1.00 85.14           H  
ATOM   2235  C   GLN A 152      19.088   5.072 -12.258  1.00 85.14           C  
ATOM   2236  CB  GLN A 152      18.903   3.670 -14.381  1.00 85.14           C  
ATOM   2237  HB2 GLN A 152      19.987   3.579 -14.452  1.00 85.14           H  
ATOM   2238  HB3 GLN A 152      18.454   2.768 -14.797  1.00 85.14           H  
ATOM   2239  O   GLN A 152      18.375   6.096 -12.154  1.00 85.14           O  
ATOM   2240  CG  GLN A 152      18.451   4.889 -15.197  1.00 85.14           C  
ATOM   2241  HG2 GLN A 152      19.013   5.766 -14.876  1.00 85.14           H  
ATOM   2242  HG3 GLN A 152      17.400   5.083 -14.987  1.00 85.14           H  
ATOM   2243  CD  GLN A 152      18.632   4.750 -16.706  1.00 85.14           C  
ATOM   2244  NE2 GLN A 152      17.930   5.557 -17.468  1.00 85.14           N  
ATOM   2245 HE21 GLN A 152      17.923   5.347 -18.456  1.00 85.14           H  
ATOM   2246 HE22 GLN A 152      17.142   6.016 -17.034  1.00 85.14           H  
ATOM   2247  OE1 GLN A 152      19.403   3.958 -17.234  1.00 85.14           O  
ATOM   2248  OXT GLN A 152      20.299   5.009 -11.945  1.00 85.14           O  
TER    2249      GLN A 152                                                       
END   
